# Supplementary material for: 6,6-Dimethyl-2H,5H,6H,7H-1,3-dithiolo[4,5-f][1,5,3]dithia­silepin-2-one
Source: Acta Crystallogr Sect E Struct Rep Online. 2012 Mar 21;68(Pt 4):o1122. doi: 10.1107/S1600536812011142 (PMC3344068; doi:10.1107/S1600536812011142)
Supplement: Supplementary file 1 [file e-68-o1122-sup1.cif]

##############################################################################
#                                                                            #
# This CIF contains the data in a paper accepted for publication in          #
# Acta Crystallographica Section E. It conforms to the requirements of       #
# Notes for Authors for Acta Crystallographica Section E, and has been       #
# peer reviewed under the auspices of the IUCr Commission on Journals.       #
#                                                                            #
# Full details of the Crystallographic Information File format               #
# are given in the paper "The Crystallographic Information File (CIF):       #
# a New Standard Archive File for Crystallography" by S. R. Hall, F. H.      #
# Allen and I. D. Brown [Acta Cryst. (1991), A47, 655-685].                  #
#                                                                            #
# The current version of the core CIF dictionary is obtainable from          #
# ftp://ftp.iucr.org/pub/cif_core.dic.                                       #
#                                                                            #
# Software is freely available for graphical display of the structure(s)     #
# in this CIF. For information consult the CIF software page                 #
# http://www.iucr.org/resources/cif/software.                                #
#                                                                            #
# This file may be used for bona fide research purposes within the           #
# scientific community so long as proper attribution is given to the journal # 
# article from which it was obtained.                                        #
#                                                                            #
##############################################################################
data_global
_audit_creation_method     SHELXL-97
_journal_date_recd_electronic     2012-02-28
_journal_date_accepted     2012-03-14
_journal_name_full     'Acta Crystallographica, Section E'
_journal_year     2012
_journal_volume     68
_journal_issue      4
_journal_page_first     o1122
_journal_page_last     o1122
_journal_paper_category     QO
_journal_paper_doi     10.1107/S1600536812011142
_journal_coeditor_code     SJ5206
_publ_contact_author_name     'Hongqi Li'
_publ_contact_author_address
;
Key Laboratory of Science & Technology of Eco-Textiles, Ministry of Education,
College of Chemistry, Chemical Engineering & Biotechnology,
Donghua University,
Shanghai 201620,
People's Republic of China
;
_publ_contact_author_email     hongqili@dhu.edu.cn
_publ_contact_author_fax     '8621 6779 2608'
_publ_contact_author_phone     '8621 6779 2594'
_publ_section_title
;\
6,6-Dimethyl-2<i>H</i>,5<i>H</i>,6<i>H</i>,7<i>H</i>-1,3-dithiolo[4,5-<i>f</i>]\
[1,5,3]dithiasilepin-2-one
;
loop_
    _publ_author_name
    _publ_author_footnote
    _publ_author_address
    'Li, Hongqi' .
; Key Laboratory of Science & Technology of Eco-Textiles,
  Ministry of Education,
  College of Chemistry, Chemical Engineering & Biotechnology,
  Donghua University,
  Shanghai 201620,
  People's Republic of China
;
    'Zhang, Xuebin' .
; Key Laboratory of Science & Technology of Eco-Textiles,
  Ministry of Education,
  College of Chemistry, Chemical Engineering & Biotechnology,
  Donghua University,
  Shanghai 201620,
  People's Republic of China
;
    'Zhang, Zhongbao' .
; Key Laboratory of Science & Technology of Eco-Textiles,
  Ministry of Education,
  College of Chemistry, Chemical Engineering & Biotechnology,
  Donghua University,
  Shanghai 201620,
  People's Republic of China
;
    'Chen, Zhen' .
; Key Laboratory of Science & Technology of Eco-Textiles,
  Ministry of Education,
  College of Chemistry, Chemical Engineering & Biotechnology,
  Donghua University,
  Shanghai 201620,
  People's Republic of China
;
    'Peng, Jiajian' .
; Key Laboratory of Organosilicon Chemistry and Material Technology of
  the Ministry of Education,
  Hangzhou Normal University,
  Hangzhou 310012,
  People's Republic of China
;
_chemical_name_systematic
;
4,5-(2,2-Dimethyl-2-silapropylene)dithio-1,3-dithiole-2-one
;
data_I
_chemical_name_systematic
;
6,6-Dimethyl-2<i>H</i>,5<i>H</i>,6<i>H</i>,7<i>H</i>-1,3-
dithiolo[4,5-<i>f</i>][1,5,3]dithiasilepin-2-one
;
_chemical_name_common     ?
_chemical_formula_moiety     'C7 H10 O S4 Si'
_chemical_formula_sum     'C7 H10 O S4 Si'
_chemical_formula_iupac     'C7 H10 O S4 Si'
_chemical_formula_weight     266.48
_chemical_melting_point     ?
_chemical_melting_point_gt     325
_chemical_melting_point_lt     326
_symmetry_cell_setting     triclinic
_symmetry_space_group_name_H-M     'P -1'
_symmetry_space_group_name_Hall     '-P 1'
loop_
    _symmetry_equiv_pos_as_xyz
    'x, y, z'
    '-x, -y, -z'
_cell_length_a     6.148(7)
_cell_length_b     8.569(10)
_cell_length_c     11.846(14)
_cell_angle_alpha     69.292(12)
_cell_angle_beta     85.821(13)
_cell_angle_gamma     83.129(13)
_cell_volume     579.2(12)
_cell_formula_units_Z     2
_cell_measurement_reflns_used     1863
_cell_measurement_theta_min     2.55
_cell_measurement_theta_max     27.43
_cell_measurement_temperature     296(2)
_exptl_crystal_description     block
_exptl_crystal_colour     colorless
_exptl_crystal_size_max     0.12
_exptl_crystal_size_mid     0.10
_exptl_crystal_size_min     0.08
_exptl_crystal_density_diffrn     1.528
_exptl_crystal_density_meas     ?
_exptl_crystal_density_method     'not measured'
_exptl_crystal_F_000     276
_exptl_absorpt_coefficient_mu     0.883
_exptl_absorpt_correction_type     multi-scan
_exptl_absorpt_process_details     '(SADABS; Sheldrick, 2004)'
_exptl_absorpt_correction_T_min     0.9014
_exptl_absorpt_correction_T_max     0.9327
_exptl_special_details
;
;
_diffrn_ambient_temperature     296(2)
_diffrn_radiation_type     MoK\a
_diffrn_radiation_wavelength     0.71073
_diffrn_radiation_source     'fine-focus sealed tube'
_diffrn_radiation_monochromator     graphite
_diffrn_measurement_device_type     'Bruker APEXII CCD'
_diffrn_measurement_method     '\f and \w scans'
_diffrn_detector_area_resol_mean     ?
_diffrn_reflns_number     4000
_diffrn_reflns_av_R_equivalents     0.0189
_diffrn_reflns_av_sigmaI/netI     0.0296
_diffrn_reflns_theta_min     2.55
_diffrn_reflns_theta_max     24.99
_diffrn_reflns_theta_full     24.99
_diffrn_measured_fraction_theta_max     0.985
_diffrn_measured_fraction_theta_full     0.985
_diffrn_reflns_limit_h_min     -7
_diffrn_reflns_limit_h_max     7
_diffrn_reflns_limit_k_min     -10
_diffrn_reflns_limit_k_max     10
_diffrn_reflns_limit_l_min     -14
_diffrn_reflns_limit_l_max     12
_diffrn_standards_number     0
_diffrn_standards_interval_count     ?
_diffrn_standards_interval_time     ?
_diffrn_standards_decay_%     ?
_refine_special_details
;
Refinement of <i>F</i>^2^ against ALL reflections. The weighted <i>R</i>-factor
<i>wR</i> and goodness of fit <i>S</i> are based on <i>F</i>^2^, conventional
<i>R</i>-factors <i>R</i> are based on <i>F</i>, with <i>F</i> set to zero for
negative <i>F</i>^2^. The threshold expression of <i>F</i>^2^ >
\s(<i>F</i>^2^) is used only for calculating <i>R</i>-factors(gt) <i>etc</i>.
and is not relevant to the choice of reflections for refinement.
<i>R</i>-factors based on <i>F</i>^2^ are statistically about twice as large
as those based on <i>F</i>, and <i>R</i>- factors based on ALL data will be
even larger.
;
_reflns_number_total     2012
_reflns_number_gt     1628
_reflns_threshold_expression     I>2\s(I)
_refine_ls_structure_factor_coef     Fsqd
_refine_ls_matrix_type     full
_refine_ls_R_factor_all     0.0420
_refine_ls_R_factor_gt     0.0306
_refine_ls_wR_factor_gt     0.0671
_refine_ls_wR_factor_ref     0.0719
_refine_ls_goodness_of_fit_ref     1.005
_refine_ls_restrained_S_all     1.005
_refine_ls_number_reflns     2012
_refine_ls_number_parameters     120
_refine_ls_number_restraints     0
_refine_ls_hydrogen_treatment     constr
_refine_ls_weighting_scheme     calc
_refine_ls_weighting_details
         'calc w=1/[\s^2^(Fo^2^)+(0.0270P)^2^+0.3021P] where P=(Fo^2^+2Fc^2^)/3'
_atom_sites_solution_hydrogens     geom
_atom_sites_solution_primary     direct
_atom_sites_solution_secondary     difmap
_refine_ls_shift/su_max     0.001
_refine_ls_shift/su_mean     0.000
_refine_diff_density_max     0.253
_refine_diff_density_min     -0.256
_refine_ls_extinction_method     none
_refine_ls_extinction_coef     ?
loop_
    _atom_type_symbol
    _atom_type_description
    _atom_type_scat_dispersion_real
    _atom_type_scat_dispersion_imag
    _atom_type_scat_source
    'C' 'C' 0.0033 0.0016
                         'International Tables Vol C Tables 4.2.6.8 and 6.1.1.4'
    'H' 'H' 0.0000 0.0000
                         'International Tables Vol C Tables 4.2.6.8 and 6.1.1.4'
    'O' 'O' 0.0106 0.0060
                         'International Tables Vol C Tables 4.2.6.8 and 6.1.1.4'
    'Si' 'Si' 0.0817 0.0704
                         'International Tables Vol C Tables 4.2.6.8 and 6.1.1.4'
    'S' 'S' 0.1246 0.1234
                         'International Tables Vol C Tables 4.2.6.8 and 6.1.1.4'
_computing_data_collection     'APEX2 (Bruker, 2004)'
_computing_cell_refinement     'SAINT (Bruker, 2004)'
_computing_data_reduction     'SAINT (Bruker, 2004)'
_computing_structure_solution     'SHELXS97 (Sheldrick, 2008)'
_computing_structure_refinement     'SHELXL97 (Sheldrick, 2008)'
_computing_molecular_graphics     'SHELXTL (Sheldrick, 2008)'
_computing_publication_material     'SHELXTL (Sheldrick, 2008)'
loop_
    _atom_site_type_symbol
    _atom_site_label
    _atom_site_fract_x
    _atom_site_fract_y
    _atom_site_fract_z
    _atom_site_U_iso_or_equiv
    _atom_site_adp_type
    _atom_site_calc_flag
    _atom_site_refinement_flags
    _atom_site_occupancy
    _atom_site_symmetry_multiplicity
    _atom_site_disorder_assembly
    _atom_site_disorder_group
    C C1 1.2928(4) 0.0788(3) 0.3530(2) 0.0504(7) Uani d . 1 1 . .
    C C2 0.9211(4) 0.2483(3) 0.2614(2) 0.0417(6) Uani d . 1 1 . .
    C C3 0.9299(4) 0.2691(3) 0.3675(2) 0.0406(6) Uani d . 1 1 . .
    C C4 0.7687(4) 0.5515(3) 0.0965(2) 0.0439(6) Uani d . 1 1 . .
    H H4A 0.7085 0.6027 0.0167 0.053 Uiso calc R 1 1 . .
    H H4B 0.9260 0.5568 0.0873 0.053 Uiso calc R 1 1 . .
    C C5 0.7677(4) 0.5943(3) 0.3452(2) 0.0476(7) Uani d . 1 1 . .
    H H5A 0.9237 0.6060 0.3372 0.057 Uiso calc R 1 1 . .
    H H5B 0.7013 0.6636 0.3904 0.057 Uiso calc R 1 1 . .
    C C6 0.7323(5) 0.8941(3) 0.1163(3) 0.0650(8) Uani d . 1 1 . .
    H H6A 0.6818 0.9381 0.0351 0.097 Uiso calc R 1 1 . .
    H H6B 0.8890 0.8919 0.1147 0.097 Uiso calc R 1 1 . .
    H H6C 0.6672 0.9640 0.1601 0.097 Uiso calc R 1 1 . .
    C C7 0.3523(4) 0.6708(4) 0.2051(3) 0.0597(8) Uani d . 1 1 . .
    H H7A 0.2889 0.7372 0.2519 0.090 Uiso calc R 1 1 . .
    H H7B 0.3200 0.5568 0.2443 0.090 Uiso calc R 1 1 . .
    H H7C 0.2920 0.7145 0.1261 0.090 Uiso calc R 1 1 . .
    O O1 1.4633(3) -0.0091(3) 0.37000(19) 0.0718(6) Uani d . 1 1 . .
    S S1 1.16208(11) 0.17662(9) 0.45212(6) 0.0500(2) Uani d . 1 1 . .
    S S2 1.14230(12) 0.12822(9) 0.22118(7) 0.0539(2) Uani d . 1 1 . .
    S S3 0.71611(11) 0.33291(8) 0.15538(7) 0.0519(2) Uani d . 1 1 . .
    S S4 0.72980(11) 0.37770(10) 0.43285(6) 0.0561(2) Uani d . 1 1 . .
    Si Si1 0.65327(11) 0.67844(9) 0.19121(7) 0.04113(19) Uani d . 1 1 . .
loop_
    _atom_site_aniso_label
    _atom_site_aniso_U_11
    _atom_site_aniso_U_22
    _atom_site_aniso_U_33
    _atom_site_aniso_U_12
    _atom_site_aniso_U_13
    _atom_site_aniso_U_23
    C1 0.0479(16) 0.0476(16) 0.0509(17) 0.0014(13) -0.0094(13) -0.0116(13)
    C2 0.0408(14) 0.0361(14) 0.0462(15) -0.0036(11) -0.0095(11) -0.0106(12)
    C3 0.0349(13) 0.0416(14) 0.0396(14) -0.0054(11) -0.0040(11) -0.0063(12)
    C4 0.0450(15) 0.0410(15) 0.0408(15) 0.0001(11) -0.0060(12) -0.0085(12)
    C5 0.0355(13) 0.0572(17) 0.0579(17) -0.0006(12) 0.0021(12) -0.0317(14)
    C6 0.0622(19) 0.0425(16) 0.087(2) -0.0083(14) 0.0008(17) -0.0189(16)
    C7 0.0345(14) 0.0643(19) 0.078(2) 0.0007(13) -0.0026(14) -0.0239(17)
    O1 0.0599(13) 0.0760(15) 0.0739(15) 0.0266(11) -0.0219(11) -0.0261(12)
    S1 0.0450(4) 0.0574(4) 0.0450(4) 0.0013(3) -0.0140(3) -0.0141(3)
    S2 0.0602(4) 0.0494(4) 0.0527(4) 0.0113(3) -0.0155(3) -0.0214(3)
    S3 0.0549(4) 0.0422(4) 0.0610(5) -0.0007(3) -0.0273(3) -0.0176(3)
    S4 0.0457(4) 0.0701(5) 0.0429(4) 0.0004(3) 0.0075(3) -0.0114(4)
    Si1 0.0305(3) 0.0406(4) 0.0525(4) -0.0031(3) 0.0015(3) -0.0171(3)
_geom_special_details
;
All e.s.d.'s (except the e.s.d. in the dihedral angle between two l.s. planes)
are estimated using the full covariance matrix. The cell e.s.d.'s are taken
into account individually in the estimation of e.s.d.'s in distances, angles
and torsion angles; correlations between e.s.d.'s in cell parameters are only
used when they are defined by crystal symmetry. An approximate (isotropic)
treatment of cell e.s.d.'s is used for estimating e.s.d.'s involving l.s.
planes.
;
loop_
    _geom_bond_atom_site_label_1
    _geom_bond_atom_site_label_2
    _geom_bond_site_symmetry_2
    _geom_bond_distance
    _geom_bond_publ_flag
    C1 O1 . 1.200(3) ?
    C1 S1 . 1.768(3) ?
    C1 S2 . 1.767(3) ?
    C2 C3 . 1.336(4) ?
    C2 S2 . 1.747(3) ?
    C2 S3 . 1.749(3) ?
    C3 S1 . 1.746(3) ?
    C3 S4 . 1.753(3) ?
    C4 S3 . 1.813(3) ?
    C4 Si1 . 1.873(3) ?
    C4 H4A . 0.9700 ?
    C4 H4B . 0.9700 ?
    C5 S4 . 1.812(3) ?
    C5 Si1 . 1.865(3) ?
    C5 H5A . 0.9700 ?
    C5 H5B . 0.9700 ?
    C6 Si1 . 1.852(3) ?
    C6 H6A . 0.9600 ?
    C6 H6B . 0.9600 ?
    C6 H6C . 0.9600 ?
    C7 Si1 . 1.853(3) ?
    C7 H7A . 0.9600 ?
    C7 H7B . 0.9600 ?
    C7 H7C . 0.9600 ?
loop_
    _geom_angle_atom_site_label_1
    _geom_angle_atom_site_label_2
    _geom_angle_atom_site_label_3
    _geom_angle_site_symmetry_1
    _geom_angle_site_symmetry_3
    _geom_angle
    _geom_angle_publ_flag
    O1 C1 S1 . . 125.6(2) ?
    O1 C1 S2 . . 122.9(2) ?
    S1 C1 S2 . . 111.47(17) ?
    C3 C2 S2 . . 116.77(19) ?
    C3 C2 S3 . . 127.3(2) ?
    S2 C2 S3 . . 115.90(16) ?
    C2 C3 S1 . . 117.2(2) ?
    C2 C3 S4 . . 126.9(2) ?
    S1 C3 S4 . . 115.92(16) ?
    S3 C4 Si1 . . 115.17(15) ?
    S3 C4 H4A . . 108.5 ?
    Si1 C4 H4A . . 108.5 ?
    S3 C4 H4B . . 108.5 ?
    Si1 C4 H4B . . 108.5 ?
    H4A C4 H4B . . 107.5 ?
    S4 C5 Si1 . . 116.21(14) ?
    S4 C5 H5A . . 108.2 ?
    Si1 C5 H5A . . 108.2 ?
    S4 C5 H5B . . 108.2 ?
    Si1 C5 H5B . . 108.2 ?
    H5A C5 H5B . . 107.4 ?
    Si1 C6 H6A . . 109.5 ?
    Si1 C6 H6B . . 109.5 ?
    H6A C6 H6B . . 109.5 ?
    Si1 C6 H6C . . 109.5 ?
    H6A C6 H6C . . 109.5 ?
    H6B C6 H6C . . 109.5 ?
    Si1 C7 H7A . . 109.5 ?
    Si1 C7 H7B . . 109.5 ?
    H7A C7 H7B . . 109.5 ?
    Si1 C7 H7C . . 109.5 ?
    H7A C7 H7C . . 109.5 ?
    H7B C7 H7C . . 109.5 ?
    C3 S1 C1 . . 97.14(15) ?
    C2 S2 C1 . . 97.32(14) ?
    C2 S3 C4 . . 100.85(12) ?
    C3 S4 C5 . . 102.02(14) ?
    C6 Si1 C7 . . 112.72(14) ?
    C6 Si1 C5 . . 107.85(14) ?
    C7 Si1 C5 . . 108.97(14) ?
    C6 Si1 C4 . . 107.65(15) ?
    C7 Si1 C4 . . 107.94(13) ?
    C5 Si1 C4 . . 111.76(14) ?
loop_
    _geom_hbond_atom_site_label_D
    _geom_hbond_atom_site_label_H
    _geom_hbond_atom_site_label_A
    _geom_hbond_site_symmetry_A
    _geom_hbond_distance_DH
    _geom_hbond_distance_HA
    _geom_hbond_distance_DA
    _geom_hbond_angle_DHA
    _geom_hbond_publ_flag
    C5 H5B S1 2_766 0.97 2.89 3.673(5) 138 y
_iucr_refine_instructions_details
;
TITL P-1 in P-1
CELL 0.71073   6.1480   8.5689  11.8461  69.292  85.821  83.129
ZERR    2.00   0.0074   0.0103   0.0142   0.012   0.013   0.013
LATT 1
SFAC C  H  O  Si S
UNIT 14 20 2 2 8
OMIT  -3.00  50.20
L.S. 4
ACTA
BOND $h
htab 2
size 0.12 0.10 0.08
omit -2.00 50.00
FMAP 2
PLAN 20
WGHT  0.02700  0.302100
FVAR  0.310030
TEMP 23.000
HFIX 137 C7
HFIX 137 C6
HFIX 23 C5
HFIX 23 C4
MOLE 1
C1     1   1.292493  0.078817  0.353502 11.000000  0.048230  0.049880 =
           0.047730 -0.012250 -0.008830  0.002380
C2     1   0.922477  0.248561  0.261176 11.000000  0.039060  0.037010 =
           0.046680 -0.012460 -0.010870 -0.002110
C3     1   0.930281  0.269240  0.367632 11.000000  0.032900  0.042900 =
           0.040010 -0.006030 -0.005340 -0.005110
C4     1   0.770997  0.552315  0.095305 11.000000  0.048820  0.037760 =
           0.042820 -0.010520 -0.003070 -0.000390
C5     1   0.769072  0.595500  0.345438 11.000000  0.038600  0.056170 =
           0.052280 -0.025750 -0.000850 -0.000760
C6     1   0.731188  0.895358  0.116103 11.000000  0.061070  0.040550 =
           0.093870 -0.016290  0.002260 -0.010580
C7     1   0.349979  0.670690  0.205137 11.000000  0.027790  0.068530 =
           0.086020 -0.026510 -0.001630 -0.000300
O1     3   1.463491 -0.009440  0.370285 11.000000  0.061270  0.073070 =
           0.076390 -0.024640 -0.023640  0.026570
S1     5   1.162089  0.176676  0.452117 11.000000  0.044910  0.056880 =
           0.044350 -0.013640 -0.014060  0.001220
S2     5   1.142007  0.128225  0.221235 11.000000  0.059540  0.049670 =
           0.052100 -0.021480 -0.015800  0.010990
S3     5   0.716009  0.333025  0.155374 11.000000  0.054740  0.042290 =
           0.060450 -0.017930 -0.026920 -0.000490
S4     5   0.729946  0.377775  0.432906 11.000000  0.045230  0.070260 =
           0.041750 -0.011230  0.007240 -0.000070
Si1    4   0.653310  0.678398  0.191270 11.000000  0.030320  0.040400 =
           0.051310 -0.016970  0.001020 -0.003230
HKLF 4
END
;
