# Supplementary material for: 6,6-Dimethyl-2H,5H,6H,7H-1,3-dithiolo[4,5-f][1,5,3]dithia­silepin-2-one
Source: Acta Crystallogr Sect E Struct Rep Online. 2012 Mar 21;68(Pt 4):o1122. doi: 10.1107/S1600536812011142 (PMC3344068; doi:10.1107/S1600536812011142)
Supplement: Supplementary file 2 [file e-68-o1122-Isup2.hkl]

# 
# h,k,l, Fc-squared, Fo-squared, sigma(Fo-squared) and status flag 
# 
data_I
_shelx_title ' P-1 in P-1' 
_shelx_refln_list_code          4 
_shelx_F_calc_maximum      100.66 
_exptl_crystal_F_000       276.00 
_reflns_d_resolution_high  0.8411 
 
loop_ 
 _symmetry_equiv_pos_as_xyz 
 'x, y, z' 
 '-x, -y, -z' 
 
_cell_length_a     6.1480 
_cell_length_b     8.5689 
_cell_length_c    11.8461 
_cell_angle_alpha  69.292 
_cell_angle_beta   85.821 
_cell_angle_gamma  83.129 
 
_shelx_F_squared_multiplier     1.000 
 
loop_ 
 _refln_index_h 
 _refln_index_k 
 _refln_index_l 
 _refln_F_squared_calc 
 _refln_F_squared_meas 
 _refln_F_squared_sigma 
 _refln_observed_status 
   1   0   0       39.03       41.49      1.75 o 
   2   0   0     6190.86     6486.57     77.58 o 
   3   0   0       39.45       37.76      2.16 o 
   4   0   0        0.69        0.11      0.83 o 
   5   0   0      282.93      283.07      7.39 o 
   6   0   0       20.20       27.43      3.35 o 
   7   0   0       11.24        8.61      4.38 o 
  -7   1   0      104.81      101.75      5.53 o 
  -6   1   0      130.28      140.48      5.71 o 
  -5   1   0      599.51      568.57     10.88 o 
  -4   1   0     1307.08     1288.17     17.58 o 
  -3   1   0      428.26      485.49      6.31 o 
  -2   1   0     2828.17     2968.80     26.46 o 
  -1   1   0      697.75      675.93      8.21 o 
   0   1   0       87.03       87.45      1.74 o 
   1   1   0       18.12       13.66      1.06 o 
   2   1   0       96.35      107.13      2.31 o 
   3   1   0     1964.57     1915.70     30.22 o 
   4   1   0       51.97       52.66      2.26 o 
   5   1   0      859.75      878.43     14.70 o 
   6   1   0        5.61        6.74      2.25 o 
   7   1   0        1.71        2.22      3.24 o 
  -5   2   0       10.74       15.12      3.04 o 
  -4   2   0      298.04      267.04      9.88 o 
  -3   2   0      738.80      784.54     13.49 o 
  -2   2   0     1031.41     1020.16     10.55 o 
  -1   2   0     2432.97     2442.99     21.79 o 
   0   2   0     1045.49     1042.39     15.71 o 
   1   2   0     8540.79     8614.96    158.70 o 
   2   2   0      205.36      215.00      3.78 o 
   3   2   0       43.94       43.71      1.98 o 
   4   2   0      185.26      174.81      5.02 o 
   5   2   0        5.38        5.08      2.07 o 
   6   2   0      111.33      114.84      5.45 o 
   7   2   0       11.10        8.73      3.91 o 
  -6   3   0       11.38       13.80      4.53 o 
  -5   3   0      123.69      135.60      7.72 o 
  -4   3   0      244.91      210.00      5.82 o 
  -3   3   0     2354.79     2364.00     28.50 o 
  -2   3   0       75.13       99.89      2.57 o 
  -1   3   0      546.20      525.63      6.22 o 
   0   3   0      998.43     1060.67     10.85 o 
   1   3   0     4544.35     4789.38     46.81 o 
   2   3   0     1148.43     1128.79     12.43 o 
   3   3   0     1465.67     1424.29     15.64 o 
   4   3   0      102.67      108.52      3.57 o 
   5   3   0      228.95      240.96      7.00 o 
   6   3   0       16.54       22.32      3.42 o 
   7   3   0       11.58        9.39      3.24 o 
  -6   4   0        0.56       -0.31      3.50 o 
  -5   4   0        0.58       -1.24      3.19 o 
  -4   4   0       89.63       83.29      6.07 o 
  -3   4   0       33.46       46.33      5.25 o 
  -2   4   0      263.05      281.14      5.40 o 
  -1   4   0      519.35      508.78      6.60 o 
   0   4   0     1589.70     1628.24     16.32 o 
   1   4   0      256.00      288.60      4.98 o 
   2   4   0     3512.43     3491.02     35.06 o 
   3   4   0       79.51       81.79      3.14 o 
   4   4   0      153.69      147.69      4.45 o 
   5   4   0       91.35       85.63      7.82 o 
   6   4   0       29.78       29.57      3.93 o 
  -5   5   0      294.93      319.89     13.38 o 
  -4   5   0      269.88      293.22     11.94 o 
  -3   5   0     1314.11     1323.53     27.59 o 
  -2   5   0      201.52      210.91     10.09 o 
  -1   5   0        5.34        4.02      1.82 o 
   0   5   0       84.10       83.58      2.77 o 
   1   5   0        3.79        1.17      1.54 o 
   2   5   0      459.77      456.16      7.59 o 
   3   5   0       47.73       50.32      2.80 o 
   4   5   0        6.02        4.81      1.92 o 
   5   5   0       51.69       59.44      4.02 o 
   6   5   0        0.51        0.03      2.28 o 
  -5   6   0        0.07       -2.99      3.50 o 
  -4   6   0       47.52       56.01      7.31 o 
  -3   6   0       23.48       19.87      4.84 o 
  -2   6   0       77.27       86.86      4.73 o 
  -1   6   0      661.67      635.10     12.03 o 
   0   6   0      384.89      374.63      8.88 o 
   1   6   0       46.12       39.03      4.93 o 
   2   6   0      110.86      104.75      4.06 o 
   3   6   0        1.64        1.11      1.78 o 
   4   6   0       26.55       26.99      3.04 o 
   5   6   0        0.42        3.58      2.35 o 
   6   6   0       45.44       42.68      4.87 o 
  -4   7   0       22.57        9.58      5.25 o 
  -3   7   0       34.52       25.02      5.56 o 
  -2   7   0       49.50       45.18      4.84 o 
  -1   7   0       77.85       78.67      4.80 o 
   0   7   0        3.97        2.84      2.62 o 
   1   7   0        3.85        4.44      3.19 o 
   2   7   0       23.63       20.80      2.61 o 
   3   7   0      200.50      214.80      6.12 o 
   4   7   0       26.40       29.59      5.83 o 
   5   7   0       55.95       55.43      8.22 o 
  -3   8   0       72.23       67.03      8.34 o 
  -2   8   0       54.80       45.51      6.90 o 
  -1   8   0       86.29       78.23      5.21 o 
   0   8   0        3.75        1.29      2.94 o 
   1   8   0        7.29        5.91      4.89 o 
   2   8   0        6.74       -0.53      3.02 o 
   3   8   0        5.10        6.69      3.71 o 
   4   8   0       17.86       15.81      3.28 o 
  -1   9   0       67.96       50.51      5.52 o 
   0   9   0       52.70       50.32      6.38 o 
   1   9   0        0.32       -0.33      4.02 o 
   2   9   0       45.86       56.94      7.82 o 
   3   9   0       23.38       15.86     12.05 o 
  -2  -9   1       18.33       17.84      4.72 o 
  -1  -9   1       24.01       18.51      4.60 o 
   0  -9   1      260.44      255.17      9.61 o 
  -4  -8   1       84.70       29.86      8.03 o 
  -3  -8   1       27.05       22.92     11.94 o 
  -2  -8   1       13.34       20.48      4.53 o 
  -1  -8   1       93.89      103.93      6.16 o 
   0  -8   1        8.86        7.68      3.36 o 
   1  -8   1        0.59        2.77      3.14 o 
   2  -8   1        8.99        9.06      4.94 o 
  -5  -7   1        0.13        1.46      9.06 o 
  -4  -7   1       67.50       74.02      5.30 o 
  -3  -7   1       55.73       56.43      6.09 o 
  -2  -7   1        1.05       -0.10      2.82 o 
  -1  -7   1      231.52      233.36     14.21 o 
   0  -7   1       54.74       51.24      8.08 o 
   1  -7   1      232.26      224.38      7.63 o 
   2  -7   1      214.41      219.92      7.71 o 
   3  -7   1        1.04       -3.81      3.81 o 
   4  -7   1       84.51       92.87      8.34 o 
  -5  -6   1       10.13       10.20      4.17 o 
  -4  -6   1        8.57       10.27      3.51 o 
  -3  -6   1      828.99      820.79     14.57 o 
  -2  -6   1      112.94      130.82      4.31 o 
  -1  -6   1      246.73      244.45      7.56 o 
   0  -6   1        3.20       -2.03      2.03 o 
   1  -6   1       59.57       58.30      4.60 o 
   2  -6   1      728.73      714.37     13.67 o 
   3  -6   1      119.30      116.45      7.93 o 
   4  -6   1      296.45      322.67     13.69 o 
   5  -6   1        4.66       -1.65      4.53 o 
  -6  -5   1        0.60        1.29      2.57 o 
  -5  -5   1        0.01        0.92      2.33 o 
  -4  -5   1        0.13        1.16      1.77 o 
  -3  -5   1      145.80      141.68      4.46 o 
  -2  -5   1       58.06       57.30      2.82 o 
  -1  -5   1       20.45       21.76      2.03 o 
   0  -5   1     1301.90     1221.09     13.64 o 
   1  -5   1        0.05        1.95      2.05 o 
   2  -5   1     1717.38     1691.95     23.44 o 
   3  -5   1      204.94      216.01      9.78 o 
   4  -5   1      168.01      178.43      9.58 o 
   5  -5   1        5.55       -0.41      4.02 o 
  -6  -4   1      164.09      164.11      7.31 o 
  -5  -4   1      132.14      130.32      4.71 o 
  -4  -4   1      841.56      853.63     14.92 o 
  -3  -4   1      810.91      765.69     10.64 o 
  -2  -4   1     2325.54     2421.22     24.24 o 
  -1  -4   1       44.77       42.99      2.08 o 
   0  -4   1        5.34        3.32      1.10 o 
   1  -4   1      106.74      105.23      2.44 o 
   2  -4   1      215.15      206.88      7.16 o 
   3  -4   1      507.32      495.30      9.75 o 
   4  -4   1       60.87       61.47      5.77 o 
   5  -4   1      382.67      399.27     14.41 o 
   6  -4   1       46.79       60.02      7.62 o 
  -7  -3   1       16.43       17.35      3.82 o 
  -6  -3   1      422.38      411.42     10.77 o 
  -5  -3   1       39.39       43.40      5.35 o 
  -4  -3   1      596.89      593.08     11.17 o 
  -3  -3   1      211.47      198.26      4.80 o 
  -2  -3   1      258.65      237.26      4.52 o 
  -1  -3   1     3287.56     3303.68     30.18 o 
   0  -3   1       93.72       65.52      2.22 o 
   1  -3   1     2984.10     2948.61     33.84 o 
   2  -3   1      165.10      163.58      3.19 o 
   3  -3   1      248.47      250.46      4.62 o 
   4  -3   1      115.88      105.02      6.38 o 
   5  -3   1       54.04       59.41      6.28 o 
   6  -3   1       39.50       51.58      6.80 o 
  -7  -2   1        4.96        4.17      2.83 o 
  -6  -2   1       76.31       83.26      4.95 o 
  -5  -2   1       50.40       54.76      4.19 o 
  -4  -2   1      259.73      251.38      5.19 o 
  -3  -2   1      237.50      218.59      5.31 o 
  -2  -2   1       24.01       22.39      1.51 o 
  -1  -2   1     4338.63     4340.22     43.29 o 
   0  -2   1     1260.80     1275.58     12.21 o 
   1  -2   1        0.27        0.48      0.98 o 
   2  -2   1        0.82       -0.03      0.65 o 
   3  -2   1      617.92      631.07      9.55 o 
   4  -2   1     1486.90     1449.22     19.12 o 
  -7  -1   1      181.34      196.11      7.64 o 
  -6  -1   1      340.95      339.77      9.21 o 
  -5  -1   1      376.59      352.85      8.59 o 
  -4  -1   1        2.67        3.87      1.14 o 
  -3  -1   1      319.10      330.04      5.20 o 
  -2  -1   1       35.33       39.36      1.54 o 
  -1  -1   1    10131.93    10284.24    108.28 o 
   0  -1   1      314.84      329.05     11.79 o 
   1  -1   1       96.49       83.96      2.29 o 
   2  -1   1      946.39      936.18     14.47 o 
   3  -1   1       39.34       37.90      1.64 o 
   4  -1   1      437.95      425.42      6.46 o 
   5  -1   1        7.64        5.46      1.78 o 
   6  -1   1       20.16       29.90      4.58 o 
   7  -1   1       38.22       48.29      6.38 o 
  -7   0   1        3.97        3.83      2.50 o 
  -6   0   1       10.08        7.88      2.40 o 
  -5   0   1      148.98      148.28      5.87 o 
  -4   0   1      956.25      949.52     14.34 o 
  -3   0   1     1719.92     1725.10     16.98 o 
  -2   0   1      623.01      584.46      6.57 o 
  -1   0   1     2391.63     2416.18     25.69 o 
   1   0   1      446.04      468.31      4.89 o 
   2   0   1      734.61      780.99      8.32 o 
   3   0   1        0.59        1.24      0.80 o 
   4   0   1      567.02      563.61      9.75 o 
   5   0   1      154.89      147.17      5.17 o 
   6   0   1       20.83       21.45      3.02 o 
   7   0   1       53.18       64.30      4.98 o 
  -7   1   1      116.01      109.41      5.85 o 
  -6   1   1       15.06       19.49      2.98 o 
  -5   1   1      175.64      165.27      5.68 o 
  -4   1   1      152.90      153.88      5.87 o 
  -3   1   1      469.57      458.64      7.94 o 
  -2   1   1      109.13      128.05      3.28 o 
  -1   1   1      296.11      295.85      4.44 o 
   0   1   1     2097.84     2160.33     44.89 o 
   1   1   1     7226.14     7269.93     74.27 o 
   2   1   1        4.93        2.27      0.73 o 
   3   1   1      986.85      993.00     13.39 o 
   4   1   1      135.72      130.64      4.06 o 
   5   1   1        0.86        0.44      1.42 o 
   6   1   1       14.92       19.21      2.97 o 
   7   1   1       30.72       33.81      3.88 o 
  -6   2   1      121.24      119.35      5.41 o 
  -5   2   1       10.34        7.64      1.98 o 
  -4   2   1     1071.25     1047.74     15.32 o 
  -3   2   1      163.52      177.98      4.62 o 
  -2   2   1      340.08      321.12      4.37 o 
  -1   2   1       57.20       60.63      1.66 o 
   0   2   1     1113.50     1089.81     13.78 o 
   1   2   1      584.75      593.77      6.58 o 
   2   2   1      204.83      206.63      6.21 o 
   3   2   1      233.09      247.08      4.49 o 
   4   2   1       18.06       14.56      1.64 o 
   5   2   1       50.72       45.92      4.43 o 
   6   2   1       96.97       96.08      4.91 o 
   7   2   1       29.81       41.94      4.44 o 
  -6   3   1       13.90       27.80      4.94 o 
  -5   3   1      286.07      262.95     10.19 o 
  -4   3   1      275.70      260.19      6.65 o 
  -3   3   1       22.10       23.01      2.36 o 
  -2   3   1       15.78       17.35      2.56 o 
  -1   3   1      117.41      108.13      2.40 o 
   0   3   1       92.51      109.38      2.37 o 
   1   3   1     1410.27     1448.43     14.39 o 
   2   3   1        1.93        1.71      0.80 o 
   3   3   1       15.93       15.54      1.62 o 
   4   3   1       27.64       38.10      3.79 o 
   5   3   1       55.10       51.88      3.10 o 
   6   3   1        7.16       14.31      2.91 o 
   7   3   1        0.09        0.30      2.25 o 
  -6   4   1       59.20       67.54      6.49 o 
  -5   4   1       24.26       30.68      5.04 o 
  -4   4   1      192.97      179.35      8.44 o 
  -3   4   1       12.13       10.74      2.07 o 
  -2   4   1      462.34      471.34      6.60 o 
  -1   4   1        1.91        0.67      0.92 o 
   0   4   1       27.07       25.70      2.34 o 
   1   4   1      146.38      153.57      3.45 o 
   2   4   1       56.89       64.20      2.56 o 
   3   4   1      134.77      134.24      3.77 o 
   4   4   1       51.48       55.90      2.91 o 
   5   4   1       58.06       57.18      3.26 o 
   6   4   1       40.70       55.80      6.69 o 
  -5   5   1        1.06        1.96      3.40 o 
  -4   5   1        9.70       11.12      3.91 o 
  -3   5   1       33.59       37.37      4.94 o 
  -2   5   1       13.54       13.87      1.74 o 
  -1   5   1      225.36      220.58      5.69 o 
   0   5   1      348.54      364.01      5.89 o 
   1   5   1        7.30        6.53      1.44 o 
   2   5   1       39.50       32.53      3.15 o 
   3   5   1      146.10      140.04      4.21 o 
   4   5   1        8.82        9.11      2.49 o 
   5   5   1       11.57       16.27      2.55 o 
   6   5   1       19.93       23.58      5.46 o 
  -5   6   1        8.28        6.80      4.63 o 
  -4   6   1       62.01       60.23      7.10 o 
  -3   6   1       23.89       29.65      5.25 o 
  -2   6   1       87.39       90.80      4.58 o 
  -1   6   1       17.92       21.05      3.05 o 
   0   6   1       10.12       13.39      1.84 o 
   1   6   1      184.49      179.36      4.64 o 
   2   6   1       65.87       68.60      3.19 o 
   3   6   1        0.19        1.88      2.19 o 
   4   6   1       17.90       16.18      4.83 o 
   5   6   1      134.65      138.08      5.17 o 
   6   6   1        7.61        9.18      3.63 o 
  -4   7   1       86.40      103.06      8.44 o 
  -3   7   1       56.50       59.92      7.21 o 
  -2   7   1        6.16        5.46      3.71 o 
  -1   7   1       12.92       17.37      3.30 o 
   0   7   1      103.69      106.19      5.16 o 
   1   7   1       31.66       33.46      3.91 o 
   2   7   1       15.92       15.54      2.33 o 
   3   7   1        0.23        0.91      1.92 o 
   4   7   1       52.12       54.44      5.35 o 
   5   7   1        3.64        3.65      2.61 o 
  -3   8   1       17.70       14.11      5.46 o 
  -2   8   1       15.32        6.49      4.22 o 
  -1   8   1       93.39       89.86      5.20 o 
   0   8   1       16.57       11.33      3.49 o 
   1   8   1        9.42        9.35      3.53 o 
   2   8   1       24.14       27.92      9.37 o 
   3   8   1       32.91       33.85      3.58 o 
   4   8   1        5.47       10.23      2.95 o 
  -2   9   1        3.09       -0.41      4.43 o 
  -1   9   1        4.49        6.77      3.38 o 
   0   9   1       17.29       23.16      4.43 o 
   1   9   1        0.72        1.38      3.54 o 
   2   9   1      206.69      197.15      8.41 o 
   3   9   1        6.62        4.55      8.03 o 
  -3  -8   2       22.04       18.84     13.49 o 
  -2  -8   2        8.82        7.40      3.85 o 
  -1  -8   2        2.49        4.79      5.51 o 
   0  -8   2        9.47        4.41      3.43 o 
   1  -8   2      418.42      394.33     17.09 o 
   2  -8   2        2.76        4.91      3.39 o 
  -4  -7   2      207.07      203.73     11.89 o 
  -3  -7   2      111.25      122.11      8.55 o 
  -2  -7   2       49.89       48.39     10.71 o 
  -1  -7   2       53.58       64.63      5.54 o 
   0  -7   2        9.69       10.13      8.34 o 
   1  -7   2        0.58       -0.82      2.67 o 
   2  -7   2       17.78       20.95      4.84 o 
   3  -7   2       18.41       10.30      5.04 o 
  -5  -6   2      101.68      123.38      8.96 o 
  -4  -6   2        0.56        3.34      2.17 o 
  -3  -6   2      183.41      198.19     10.09 o 
  -2  -6   2        3.59        3.38      1.85 o 
  -1  -6   2       78.42       70.20      4.57 o 
   0  -6   2        9.76        9.82      2.93 o 
   1  -6   2      558.96      508.30     20.59 o 
   2  -6   2      147.96      137.25      6.49 o 
   3  -6   2        0.08       -3.40      3.40 o 
   4  -6   2        1.65       -1.85      4.32 o 
  -6  -5   2       33.54       36.42      4.76 o 
  -5  -5   2       13.40       16.34      2.84 o 
  -4  -5   2       24.29       23.03      3.15 o 
  -3  -5   2      226.39      213.93      7.18 o 
  -2  -5   2      521.13      493.09      8.20 o 
  -1  -5   2       14.58       11.61      1.78 o 
   0  -5   2      429.27      425.41      9.38 o 
   1  -5   2       84.10       83.75      4.41 o 
   2  -5   2       53.51       47.17      9.01 o 
   3  -5   2      213.10      209.98      6.95 o 
   4  -5   2      312.00      341.00     13.49 o 
   5  -5   2        5.38       -3.29      3.81 o 
  -6  -4   2       28.80       32.24      4.29 o 
  -5  -4   2       65.30       69.18      4.84 o 
  -4  -4   2        3.01        0.90      2.43 o 
  -3  -4   2       58.48       54.04      3.81 o 
  -2  -4   2        9.67       15.37      1.95 o 
  -1  -4   2      212.06      207.89      4.35 o 
   0  -4   2       47.08       44.52      1.88 o 
   1  -4   2        0.10        1.46      1.76 o 
   2  -4   2       81.77       90.08      8.13 o 
   3  -4   2      382.27      348.56      8.26 o 
   4  -4   2       33.38       41.49      5.77 o 
   5  -4   2       97.03       99.35      7.82 o 
   6  -4   2        0.06        1.75      4.12 o 
  -6  -3   2       51.03       56.40      4.98 o 
  -5  -3   2       35.94       39.63      3.93 o 
  -4  -3   2       72.32       74.24      3.35 o 
  -3  -3   2      281.23      267.47      5.48 o 
  -2  -3   2     2714.36     2661.60     40.57 o 
  -1  -3   2      986.09     1017.87     11.40 o 
   0  -3   2      475.09      496.52     11.20 o 
   1  -3   2        8.03       13.01      1.90 o 
   2  -3   2      112.86      115.83      4.11 o 
   3  -3   2      170.07      159.72      5.06 o 
   4  -3   2        7.22        8.34      2.99 o 
   5  -3   2        0.02       -1.24      2.68 o 
   6  -3   2       18.53       21.00      5.35 o 
  -7  -2   2       52.70       56.10      5.46 o 
  -6  -2   2        7.13        6.38      2.73 o 
  -5  -2   2      144.56      146.64      5.79 o 
  -4  -2   2       87.08       86.92      3.31 o 
  -3  -2   2      452.47      450.02      6.95 o 
  -2  -2   2      188.16      191.29      3.84 o 
  -1  -2   2      145.10      143.75      3.01 o 
   0  -2   2      106.55      110.34      2.20 o 
   1  -2   2       44.17       38.89      2.20 o 
   2  -2   2        5.38       12.09      1.76 o 
   3  -2   2      377.41      364.79      6.99 o 
   4  -2   2      103.36      104.89      4.10 o 
   5  -2   2       46.26       44.68      5.35 o 
   6  -2   2        7.94        4.94      3.40 o 
  -7  -1   2        0.87        1.70      2.51 o 
  -6  -1   2       14.82       12.72      2.93 o 
  -5  -1   2       31.95       34.92      6.18 o 
  -4  -1   2       71.01       67.06      3.49 o 
  -3  -1   2        5.58        3.64      1.03 o 
  -2  -1   2        0.10        0.19      0.68 o 
  -1  -1   2      724.27      767.85      8.21 o 
   0  -1   2     1646.34     1672.68     15.30 o 
   1  -1   2        4.54        4.42      1.04 o 
   2  -1   2      166.00      172.72      4.00 o 
   3  -1   2        4.04        9.60      1.90 o 
   4  -1   2        9.92       13.72      1.56 o 
   5  -1   2      126.81      121.58      4.54 o 
  -7   0   2        0.80        1.58      3.91 o 
  -6   0   2        5.76        5.98      2.44 o 
  -5   0   2      166.90      165.94      9.06 o 
  -4   0   2      290.39      275.76      6.77 o 
  -3   0   2       94.00       89.77      2.40 o 
  -2   0   2      190.46      209.72      3.36 o 
  -1   0   2      831.65      843.05      8.50 o 
   0   0   2     1224.34     1229.90     11.29 o 
   1   0   2     1403.49     1411.74     20.19 o 
   2   0   2      907.63      944.77      9.75 o 
   3   0   2      560.86      629.72      7.95 o 
   4   0   2      295.96      284.85      6.41 o 
   5   0   2        0.82        0.98      1.38 o 
   6   0   2       60.46       57.21      3.70 o 
   7   0   2      120.52      112.74      7.93 o 
  -7   1   2       24.34       34.29      5.10 o 
  -6   1   2      144.08      154.97      6.26 o 
  -5   1   2        3.24        4.76      1.90 o 
  -4   1   2      181.45      167.97      5.23 o 
  -3   1   2      516.78      528.09      9.47 o 
  -2   1   2      176.51      172.60      4.00 o 
  -1   1   2      771.22      796.52      9.82 o 
   0   1   2     1090.04     1082.54     12.69 o 
   1   1   2      159.87      163.12      3.07 o 
   2   1   2      311.22      334.39      4.55 o 
   3   1   2       54.65       53.25      2.04 o 
   4   1   2      171.51      157.86      4.66 o 
   5   1   2       91.42       85.15      5.66 o 
   6   1   2       31.34       34.46      3.49 o 
   7   1   2      104.61      113.19      5.67 o 
  -6   2   2        0.66       -0.68      1.73 o 
  -5   2   2      115.63      108.97      8.29 o 
  -4   2   2       74.71       79.15      3.81 o 
  -3   2   2       42.65       46.90      2.93 o 
  -2   2   2      550.37      534.50      8.26 o 
  -1   2   2      129.81      132.77      2.82 o 
   0   2   2      612.74      652.42      6.81 o 
   1   2   2      142.36      124.31      2.95 o 
   2   2   2        4.93        7.91      0.89 o 
   3   2   2      953.00      975.75     11.11 o 
   4   2   2       33.20       36.19      2.21 o 
   5   2   2        3.69        3.00      1.44 o 
   6   2   2       34.50       41.70      3.78 o 
   7   2   2        3.74        4.72      2.44 o 
  -6   3   2       13.11        9.06      4.02 o 
  -5   3   2       14.99       11.84      3.60 o 
  -4   3   2      107.24      108.52      6.38 o 
  -3   3   2       50.96       41.39      4.22 o 
  -2   3   2       38.90       50.49      1.85 o 
  -1   3   2      600.92      626.85      7.19 o 
   0   3   2      309.85      312.42      4.32 o 
   1   3   2      766.80      754.29      8.42 o 
   2   3   2      205.28      214.37      3.89 o 
   3   3   2        5.66        4.04      1.52 o 
   4   3   2      852.48      819.85     10.82 o 
   5   3   2       44.04       41.94      2.89 o 
   6   3   2      347.14      337.91     12.56 o 
   7   3   2       58.22       64.35      5.20 o 
  -6   4   2       49.79       45.61      6.38 o 
  -5   4   2       47.73       46.64      5.87 o 
  -4   4   2       45.90       46.21     11.22 o 
  -3   4   2       10.84       11.36      2.07 o 
  -2   4   2        3.45        1.63      1.08 o 
  -1   4   2      312.36      346.74      5.22 o 
   0   4   2        0.04        0.00      0.77 o 
   1   4   2       73.52       70.54      2.32 o 
   2   4   2      150.66      139.86      3.46 o 
   3   4   2      113.57      115.48      3.42 o 
   4   4   2      810.81      754.11     10.66 o 
   5   4   2       40.45       49.90      3.32 o 
   6   4   2       74.32       79.84      4.77 o 
   7   4   2       19.41       25.07      3.86 o 
  -5   5   2        9.41        3.29      3.40 o 
  -4   5   2      121.03      124.79      7.52 o 
  -3   5   2      124.37      128.72      4.79 o 
  -2   5   2      713.18      710.46      9.17 o 
  -1   5   2     1081.99     1140.16     12.72 o 
   0   5   2     1410.93     1474.05     15.57 o 
   1   5   2      301.50      325.07      5.69 o 
   2   5   2       24.49       31.91      2.35 o 
   3   5   2      175.54      177.82      5.58 o 
   4   5   2      296.13      304.04      6.53 o 
   5   5   2      138.18      132.86      5.20 o 
   6   5   2        3.07        1.16      2.10 o 
  -5   6   2       69.26       82.37      7.52 o 
  -4   6   2       30.25       37.68      6.07 o 
  -3   6   2       37.69       44.27      5.77 o 
  -2   6   2      137.74      158.76      7.93 o 
  -1   6   2       11.90       11.71      1.80 o 
   0   6   2       12.40       44.44      2.84 o 
   1   6   2      710.66      738.81     10.30 o 
   2   6   2       77.20       95.02      3.59 o 
   3   6   2      716.26      719.84     10.85 o 
   4   6   2       52.67       56.23      3.34 o 
   5   6   2       69.22       62.19      4.00 o 
   6   6   2        3.67        4.52      3.45 o 
  -4   7   2       75.60       92.46      8.03 o 
  -3   7   2       21.55       22.03      5.25 o 
  -2   7   2      229.47      231.55     10.09 o 
  -1   7   2      131.90      138.26      7.62 o 
   0   7   2       36.90       33.91      2.69 o 
   1   7   2      257.49      266.83      6.01 o 
   2   7   2       39.08       40.61      4.99 o 
   3   7   2       24.67       25.91      2.87 o 
   4   7   2       35.75       42.94      4.20 o 
   5   7   2       41.38       53.63      4.28 o 
  -3   8   2      110.83      103.47      8.34 o 
  -2   8   2        6.57        4.84      3.91 o 
  -1   8   2       23.79       32.55      4.58 o 
   0   8   2        2.37       -0.90      2.72 o 
   1   8   2      447.22      479.48     15.44 o 
   2   8   2       19.37       18.72      4.17 o 
   3   8   2      143.32      158.40      5.50 o 
   4   8   2        2.78        3.81      2.51 o 
   5   8   2        0.22       -1.14      2.57 o 
  -2   9   2       23.87       25.22      6.38 o 
  -1   9   2       96.30       82.98      8.13 o 
   0   9   2      196.03      198.94      7.90 o 
   1   9   2      144.12      139.17      6.98 o 
   2   9   2       19.53       15.36      4.35 o 
   3   9   2       57.35       56.85      8.90 o 
  -2  -8   3        2.80        2.88      3.73 o 
  -1  -8   3       10.44       12.79      4.25 o 
   0  -8   3       38.52       51.96     10.24 o 
   1  -8   3        9.35       10.55      4.10 o 
  -4  -7   3       21.07       11.46     10.81 o 
  -3  -7   3        0.88        5.58      3.44 o 
  -2  -7   3       52.62       54.66      5.59 o 
  -1  -7   3        3.75        7.25      3.31 o 
   0  -7   3      100.77       92.55      9.52 o 
   1  -7   3        1.88        2.96      2.97 o 
   2  -7   3       24.76       21.55      4.31 o 
   3  -7   3        0.17        1.44      4.74 o 
  -5  -6   3        0.89        1.22      3.67 o 
  -4  -6   3        0.09        1.85      2.28 o 
  -3  -6   3      110.68      115.59      5.77 o 
  -2  -6   3        5.01        3.69      2.74 o 
  -1  -6   3        7.32        4.76      2.64 o 
   0  -6   3       53.56       58.59      8.49 o 
   1  -6   3       55.14       52.33      4.82 o 
   2  -6   3        3.22        2.65      3.81 o 
   3  -6   3      156.86      160.38     10.91 o 
   4  -6   3       68.54       56.63      7.93 o 
  -5  -5   3       17.74       16.22      2.95 o 
  -4  -5   3       25.15       22.88      4.82 o 
  -3  -5   3       17.97       14.66      2.36 o 
  -2  -5   3      141.58      150.15      6.88 o 
  -1  -5   3        5.66        5.24      4.27 o 
   0  -5   3        1.04       -0.44      2.13 o 
   1  -5   3       56.93       51.55      6.85 o 
   2  -5   3        6.45        3.09      2.58 o 
   3  -5   3        0.47        0.27      2.25 o 
   4  -5   3       14.96        1.54      4.22 o 
   5  -5   3       42.63       40.98      7.21 o 
  -6  -4   3        0.11        2.02      2.72 o 
  -5  -4   3       16.71       19.43      3.96 o 
  -4  -4   3       24.15       30.59      2.94 o 
  -3  -4   3      169.02      159.27      4.67 o 
  -2  -4   3      104.28       98.70      5.74 o 
  -1  -4   3       33.82       26.75      3.01 o 
   0  -4   3      735.81      738.35     12.71 o 
   1  -4   3      192.48      187.09      5.83 o 
   2  -4   3       17.16       17.00      2.77 o 
   3  -4   3       13.21       12.21      2.76 o 
   4  -4   3        6.15        3.60      3.71 o 
   5  -4   3       62.72       48.29      6.80 o 
  -6  -3   3        9.98        8.88      3.12 o 
  -5  -3   3       16.42       16.28      4.17 o 
  -4  -3   3        0.37       -1.06      1.48 o 
  -3  -3   3       57.09       57.68      2.84 o 
  -2  -3   3      158.86      158.09      4.01 o 
  -1  -3   3       31.15       35.71      2.01 o 
   0  -3   3      255.28      266.68      4.29 o 
   1  -3   3      696.02      703.54     11.46 o 
   2  -3   3      195.58      186.24      5.44 o 
   3  -3   3     1062.46     1035.16     19.10 o 
   4  -3   3       91.33       90.59      4.89 o 
   5  -3   3       73.04       80.00      6.69 o 
   6  -3   3        4.31        8.13      4.74 o 
  -6  -2   3        1.57        2.24      3.40 o 
  -5  -2   3      229.00      222.35      7.24 o 
  -4  -2   3       66.68       70.28      3.16 o 
  -3  -2   3      298.68      298.70      5.67 o 
  -2  -2   3       83.40       77.70      2.63 o 
  -1  -2   3       46.34       41.50      3.59 o 
   0  -2   3        2.78        1.11      1.14 o 
   1  -2   3      908.64      912.69     12.88 o 
   2  -2   3       24.41       27.95      2.42 o 
   3  -2   3       11.03       12.66      2.07 o 
   4  -2   3        1.98        0.04      2.01 o 
   5  -2   3        1.26        0.93      2.88 o 
   6  -2   3      324.90      315.26     12.77 o 
  -6  -1   3       42.62       39.00      4.40 o 
  -5  -1   3      129.22      135.97      8.91 o 
  -4  -1   3        6.72       13.92      2.22 o 
  -3  -1   3     1123.45     1090.00     12.56 o 
  -2  -1   3      129.54      132.87      3.07 o 
  -1  -1   3      221.02      224.99      3.78 o 
   0  -1   3     1363.87     1373.50     29.18 o 
   1  -1   3     3310.35     3289.81     36.48 o 
   2  -1   3     1010.75     1048.32     10.82 o 
   3  -1   3      305.33      305.63      6.47 o 
   4  -1   3      340.91      337.04      7.12 o 
   5  -1   3        3.07        0.00      2.27 o 
   6  -1   3        0.59        1.13      2.78 o 
  -7   0   3       18.51       19.58      4.79 o 
  -6   0   3       17.21       18.07      3.31 o 
  -5   0   3       64.41       66.04      6.69 o 
  -4   0   3       14.32       12.59      2.02 o 
  -3   0   3      124.50      125.48      3.82 o 
  -2   0   3     1245.44     1338.07     17.25 o 
  -1   0   3     1110.10     1108.18     11.12 o 
   0   0   3     3040.55     2960.99     51.08 o 
   1   0   3     1492.11     1543.75     21.11 o 
   2   0   3     1783.31     1838.67     17.35 o 
   3   0   3     1034.93     1025.72     11.35 o 
   4   0   3      435.43      418.89      8.25 o 
   5   0   3      245.76      240.88      6.36 o 
   6   0   3      250.27      252.56     10.40 o 
   7   0   3      137.18      140.43      8.75 o 
  -6   1   3       74.67       78.68      4.80 o 
  -5   1   3      355.68      373.12      9.17 o 
  -4   1   3       70.84       65.86      3.50 o 
  -3   1   3      810.79      780.34     11.97 o 
  -2   1   3      113.74      105.86      6.33 o 
  -1   1   3       37.51       35.48      1.25 o 
   0   1   3       58.84       59.94      2.27 o 
   1   1   3     1563.18     1605.03     33.98 o 
   2   1   3     2106.13     2173.62     22.31 o 
   3   1   3     2370.48     2376.79     26.48 o 
   4   1   3       10.14       11.11      1.42 o 
   5   1   3     1134.09     1145.10     24.09 o 
   6   1   3        8.61       10.12      2.30 o 
   7   1   3       12.08       21.47      4.89 o 
  -6   2   3       65.41       64.70      4.73 o 
  -5   2   3      122.82      119.11      5.09 o 
  -4   2   3       32.19       44.79      3.42 o 
  -3   2   3      872.62      841.89     19.72 o 
  -2   2   3     3414.03     3480.73     37.84 o 
  -1   2   3     6190.63     6396.68     54.68 o 
   0   2   3     6773.76     6587.37    110.03 o 
   1   2   3     1071.24     1035.50     12.58 o 
   2   2   3       10.07       12.00      1.07 o 
   3   2   3        0.41        0.19      0.93 o 
   4   2   3       42.34       40.41      2.91 o 
   5   2   3      185.59      185.58     13.95 o 
   6   2   3        5.48        2.37      2.78 o 
   7   2   3        5.89        8.55      2.57 o 
  -6   3   3       37.09       33.85      8.03 o 
  -5   3   3       81.62       77.47      4.22 o 
  -4   3   3       29.49       31.74      3.00 o 
  -3   3   3     1322.26     1280.03     17.46 o 
  -2   3   3      163.72      161.44      6.38 o 
  -1   3   3      961.01      964.68     11.00 o 
   0   3   3        7.49       11.92      1.03 o 
   1   3   3      694.30      666.59      7.55 o 
   2   3   3      708.26      679.07      8.11 o 
   3   3   3     3217.39     3111.91     29.28 o 
   4   3   3      305.48      312.46      5.90 o 
   5   3   3      147.31      147.64      4.37 o 
   6   3   3        0.41        2.83      2.07 o 
   7   3   3        4.05        3.43      2.33 o 
  -6   4   3       85.40      104.40      7.52 o 
  -5   4   3        3.20        1.80      2.78 o 
  -4   4   3       12.92       10.79      4.07 o 
  -3   4   3      721.00      696.61     16.37 o 
  -2   4   3      159.94      165.04      3.51 o 
  -1   4   3     2015.14     2026.67     19.43 o 
   0   4   3      756.01      730.94      8.51 o 
   1   4   3     1020.70     1006.47     11.11 o 
   2   4   3      272.84      262.45      4.69 o 
   3   4   3        0.02       -0.37      1.00 o 
   4   4   3       28.06       34.54      3.97 o 
   5   4   3      106.68      101.97      3.86 o 
   6   4   3      309.35      302.43      8.67 o 
   7   4   3       75.97       70.94      6.80 o 
  -5   5   3      257.98      270.99     11.63 o 
  -4   5   3       94.25      110.39      9.32 o 
  -3   5   3      695.86      683.35     11.86 o 
  -2   5   3       32.47       41.18      2.91 o 
  -1   5   3      103.00      107.32      4.94 o 
   0   5   3     1318.84     1344.88     14.46 o 
   1   5   3      369.08      368.48      6.06 o 
   2   5   3     1478.80     1493.40     16.34 o 
   3   5   3        1.40        2.41      1.24 o 
   4   5   3      351.86      337.87      6.78 o 
   5   5   3      159.20      153.29      4.87 o 
   6   5   3        0.14       -0.29      1.68 o 
  -5   6   3        1.68       -1.24      3.81 o 
  -4   6   3        1.63        0.21      3.19 o 
  -3   6   3        6.49        1.44      2.99 o 
  -2   6   3      912.99      925.28     14.26 o 
  -1   6   3      134.15      132.56      3.72 o 
   0   6   3     2476.30     2529.77     26.57 o 
   1   6   3      615.81      618.13      9.00 o 
   2   6   3      816.68      797.31     11.00 o 
   3   6   3        4.44        8.43      1.84 o 
   4   6   3        2.50        8.25      2.64 o 
   5   6   3      120.18      125.33      4.73 o 
   6   6   3       13.79       14.58      2.87 o 
  -4   7   3      276.65      298.27     12.97 o 
  -3   7   3        1.44        0.72      3.60 o 
  -2   7   3       10.61       14.11      4.02 o 
  -1   7   3      138.07      140.55      4.22 o 
   0   7   3       91.83       95.72      3.54 o 
   1   7   3       16.93       16.63      2.22 o 
   2   7   3       27.75       27.95      2.80 o 
   3   7   3      173.13      179.64      5.33 o 
   4   7   3       48.28       57.67      3.90 o 
   5   7   3       94.87       99.99      4.65 o 
  -3   8   3       62.88       55.70      7.52 o 
  -2   8   3       39.81       41.80      6.18 o 
  -1   8   3      477.22      464.86     15.65 o 
   0   8   3       67.90       64.88      7.98 o 
   1   8   3       69.26       73.51      3.65 o 
   2   8   3        4.30        5.50      2.24 o 
   3   8   3       28.54       32.63      4.17 o 
   4   8   3        2.98        2.05      2.27 o 
   5   8   3       19.00       15.43      5.04 o 
  -2   9   3        5.44        5.04      4.63 o 
  -1   9   3        0.91       -0.82      3.91 o 
   0   9   3       15.95        9.38      5.41 o 
   1   9   3       76.76       66.12      7.16 o 
   2   9   3      198.68      210.74      6.42 o 
   3   9   3      117.68      124.39      5.55 o 
   4   9   3       63.57       64.44     10.91 o 
   0  10   3       48.20       36.25     10.19 o 
   1  10   3        6.03        5.77      3.87 o 
  -1  -8   4        0.30       -1.67      3.59 o 
   0  -8   4        1.08       -0.23      4.58 o 
  -3  -7   4      118.57      104.02      8.65 o 
  -2  -7   4       14.10       12.78      4.05 o 
  -1  -7   4      214.98      216.81      8.41 o 
   0  -7   4       22.56       22.68      7.98 o 
   1  -7   4       65.52       75.49      6.27 o 
   2  -7   4       17.37       15.27      4.09 o 
  -4  -6   4       13.64        8.71      2.63 o 
  -3  -6   4       12.02       15.48      3.96 o 
  -2  -6   4        2.52        4.21      4.48 o 
  -1  -6   4       99.73       91.52      5.38 o 
   0  -6   4       21.64       22.33      3.95 o 
   1  -6   4        1.74        0.04      2.57 o 
   2  -6   4       49.88       54.64     15.13 o 
   3  -6   4       71.10       74.20      5.59 o 
   4  -6   4      150.71      167.31     10.81 o 
  -5  -5   4        0.33       -1.23      4.02 o 
  -4  -5   4       32.93       35.41      3.36 o 
  -3  -5   4       72.07       74.01      3.69 o 
  -2  -5   4       19.06       21.98      3.58 o 
  -1  -5   4      241.55      234.46      7.46 o 
   0  -5   4      192.79      197.71      6.84 o 
   1  -5   4        0.12        1.73      2.40 o 
   2  -5   4      400.26      402.41     10.14 o 
   3  -5   4        6.04        2.90      2.68 o 
   4  -5   4       11.63        8.75      4.94 o 
  -6  -4   4       22.05       27.37      4.41 o 
  -5  -4   4       75.00       71.17      5.48 o 
  -4  -4   4      186.27      199.99      8.16 o 
  -3  -4   4      350.97      344.72      7.08 o 
  -2  -4   4        0.05       -0.71      1.44 o 
  -1  -4   4      171.11      166.37      5.86 o 
   0  -4   4      276.36      269.49      7.37 o 
   1  -4   4       66.46       61.31      4.27 o 
   2  -4   4      812.44      778.62     13.96 o 
   3  -4   4       33.70       34.13      3.74 o 
   4  -4   4      104.25      113.87      7.82 o 
   5  -4   4      248.73      250.50     12.05 o 
  -6  -3   4        0.55        1.48      2.84 o 
  -5  -3   4       11.40       14.11      4.68 o 
  -4  -3   4        2.35        3.20      2.26 o 
  -3  -3   4       93.49       89.52      3.48 o 
  -2  -3   4      122.14      113.57      3.56 o 
  -1  -3   4     1493.91     1458.84     15.76 o 
   0  -3   4     1972.24     1914.20     35.38 o 
   1  -3   4     2366.46     2360.88     29.63 o 
   2  -3   4      304.30      288.00      7.15 o 
   3  -3   4      463.63      453.87      9.74 o 
   4  -3   4       45.72       52.95      4.32 o 
   5  -3   4      115.26      109.03      7.82 o 
   6  -3   4       19.40       10.81      5.04 o 
  -6  -2   4      298.53      320.59      9.90 o 
  -5  -2   4        1.89        2.34      4.43 o 
  -4  -2   4      891.63      888.84     15.25 o 
  -3  -2   4      108.76      107.73      3.55 o 
  -2  -2   4      259.57      270.58      5.15 o 
  -1  -2   4       47.85       41.13      2.01 o 
   0  -2   4      336.44      333.77      4.99 o 
   1  -2   4        0.12       -1.26      1.26 o 
   2  -2   4      133.84      143.53      4.56 o 
   3  -2   4      771.50      781.40     12.88 o 
   4  -2   4      530.78      517.01     10.44 o 
   5  -2   4      258.19      282.52     11.22 o 
   6  -2   4      158.32      174.82      9.68 o 
  -6  -1   4      125.21      130.46      6.37 o 
  -5  -1   4      108.66      118.58      5.49 o 
  -4  -1   4      259.89      255.82      7.17 o 
  -3  -1   4      322.04      328.95      5.87 o 
  -2  -1   4        0.48       -0.83      0.83 o 
  -1  -1   4     1551.40     1504.50     15.22 o 
   0  -1   4      413.04      402.03      7.29 o 
   1  -1   4     1682.61     1620.76     19.90 o 
   2  -1   4      500.35      485.58      6.13 o 
   3  -1   4      156.47      156.69      3.46 o 
   4  -1   4      101.86       97.59      4.19 o 
   5  -1   4       42.00       49.83      5.46 o 
   6  -1   4       93.22       98.53      7.00 o 
  -6   0   4       14.67       16.89      3.42 o 
  -5   0   4      140.65      155.75      6.28 o 
  -4   0   4        8.36        7.31      2.03 o 
  -3   0   4      896.93      945.91     18.40 o 
  -2   0   4     1151.59     1101.60     20.15 o 
  -1   0   4      778.54      791.77     10.96 o 
   0   0   4      519.11      578.15      6.64 o 
   1   0   4      218.42      255.04      3.65 o 
   2   0   4     4082.64     4267.12     40.28 o 
   3   0   4       27.97       30.34      2.03 o 
   4   0   4     2919.99     2900.55     34.96 o 
   5   0   4       20.58       25.53      4.12 o 
  -6   1   4       12.53       14.41      3.20 o 
  -5   1   4        0.41       -0.50      1.79 o 
  -4   1   4       22.85       24.58      2.83 o 
  -3   1   4      506.56      530.38      9.52 o 
  -2   1   4      965.29      961.05     11.47 o 
  -1   1   4      772.94      800.95      9.94 o 
   0   1   4     2148.19     2141.38     19.47 o 
   1   1   4     3208.74     3285.14     81.95 o 
   2   1   4     2437.48     2431.82     28.40 o 
   3   1   4     1305.08     1294.54     13.80 o 
   4   1   4      132.77      130.12      3.63 o 
   5   1   4       18.40       18.91      2.18 o 
   6   1   4       11.07        8.21      2.18 o 
   7   1   4      188.20      190.27      9.99 o 
  -6   2   4      183.28      187.31      7.16 o 
  -5   2   4        4.24        0.98      2.21 o 
  -4   2   4     2427.96     2385.30     29.98 o 
  -3   2   4      143.18      160.98      4.88 o 
  -2   2   4     2466.10     2663.69     30.78 o 
  -1   2   4       93.77      105.93      2.25 o 
   0   2   4      183.85      201.07      4.26 o 
   1   2   4      418.86      428.44     10.09 o 
   2   2   4      769.20      771.64     13.19 o 
   3   2   4      737.18      767.06      9.37 o 
   4   2   4       49.42       51.53      2.43 o 
   5   2   4      367.37      354.91      8.28 o 
   6   2   4      163.70      165.87      6.15 o 
   7   2   4       26.60       33.52      3.92 o 
  -6   3   4      111.72       96.07      5.46 o 
  -5   3   4      119.92      107.49      5.07 o 
  -4   3   4       22.41       23.35      2.94 o 
  -3   3   4      144.77      148.97      4.81 o 
  -2   3   4        1.76        1.57      1.15 o 
  -1   3   4     2049.13     1995.86     18.83 o 
   0   3   4       17.58       16.56      1.14 o 
   1   3   4     1993.40     1973.71     32.43 o 
   2   3   4      272.57      299.59      5.29 o 
   3   3   4       88.77       83.34      3.12 o 
   4   3   4        0.84        1.56      1.24 o 
   5   3   4      354.93      343.15      6.82 o 
   6   3   4       18.51       24.61      3.24 o 
  -6   4   4       76.01       57.45      7.21 o 
  -5   4   4       57.83       49.01      6.07 o 
  -4   4   4      127.11      111.19      7.21 o 
  -3   4   4      420.89      412.08      8.58 o 
  -2   4   4       98.05       89.52      3.55 o 
  -1   4   4       17.90       21.09      4.03 o 
   0   4   4     1319.49     1348.42     13.75 o 
   1   4   4        5.37        3.45      0.90 o 
   2   4   4      272.71      292.37      4.87 o 
   3   4   4       73.73       71.81      2.67 o 
   4   4   4     1017.37      985.89     12.56 o 
   5   4   4       42.34       47.45      3.27 o 
   6   4   4      251.75      268.65      8.44 o 
  -5   5   4      109.89      133.02      8.24 o 
  -4   5   4        3.45        2.13      2.12 o 
  -3   5   4      362.52      347.87      9.32 o 
  -2   5   4        2.23        0.84      1.63 o 
  -1   5   4     1298.58     1294.82     14.02 o 
   0   5   4      329.98      350.37      5.62 o 
   1   5   4      465.03      479.29      9.11 o 
   2   5   4       33.68       40.60      3.04 o 
   3   5   4      132.81      125.88      3.65 o 
   4   5   4        5.19        2.93      1.54 o 
   5   5   4       32.37       34.73      4.82 o 
   6   5   4        4.35        3.60      2.61 o 
  -5   6   4       42.90       39.84      6.69 o 
  -4   6   4       85.04       86.90      6.69 o 
  -3   6   4        2.57       -1.27      2.47 o 
  -2   6   4      895.59      900.90     37.99 o 
  -1   6   4       10.02        7.63      1.66 o 
   0   6   4       55.12       57.17      2.62 o 
   1   6   4       50.03       46.81      2.58 o 
   2   6   4      189.11      188.65      4.67 o 
   3   6   4      188.15      196.56      5.01 o 
   4   6   4      159.53      151.86      4.73 o 
   5   6   4        6.21        3.98      2.68 o 
   6   6   4        2.90        1.25      2.82 o 
  -4   7   4        1.70       -3.29      3.29 o 
  -3   7   4       71.79       80.20      6.59 o 
  -2   7   4       98.60      102.51      4.53 o 
  -1   7   4       12.96       14.62      2.16 o 
   0   7   4        0.08       -0.62      1.43 o 
   1   7   4      184.18      178.53      5.43 o 
   2   7   4        0.16       -1.49      1.49 o 
   3   7   4       75.79       75.53      3.51 o 
   4   7   4        1.25       -0.67      2.30 o 
   5   7   4       13.10       13.36      3.61 o 
  -3   8   4       12.83       12.46      5.25 o 
  -2   8   4        4.79        1.65      3.60 o 
  -1   8   4        2.53       -3.09      3.09 o 
   0   8   4       82.77       86.49      4.17 o 
   1   8   4       52.81       55.30      4.47 o 
   2   8   4      115.94      121.72      4.52 o 
   3   8   4        5.28        9.34      2.99 o 
   4   8   4        2.71        3.30      2.94 o 
   5   8   4        4.78        4.57      3.26 o 
  -2   9   4        0.14       -2.99      3.81 o 
  -1   9   4       64.70       51.79      6.69 o 
   0   9   4        4.19        4.14      3.19 o 
   1   9   4       51.84       55.05      6.52 o 
   2   9   4       24.81       28.29      4.94 o 
   3   9   4       11.33       10.87      3.46 o 
   4   9   4       49.53       55.10      5.71 o 
   0  10   4       11.32        5.28      3.71 o 
   1  10   4        3.45       -5.15      5.87 o 
   2  10   4        0.06       -5.46      5.46 o 
  -2  -7   5      156.06      138.98      7.39 o 
  -1  -7   5       11.97        7.03      3.73 o 
   0  -7   5        8.24        6.88      3.83 o 
   1  -7   5        0.95        0.70      3.44 o 
   2  -7   5        2.31        1.71      3.33 o 
  -4  -6   5        9.74       11.30      4.06 o 
  -3  -6   5       13.86       20.13      4.45 o 
  -2  -6   5       29.15       27.85      5.82 o 
  -1  -6   5      128.36      128.87      6.47 o 
   0  -6   5      134.72      119.11      6.21 o 
   1  -6   5      418.61      406.09     11.12 o 
   2  -6   5       54.24       54.58      8.44 o 
   3  -6   5       42.49       44.02      7.52 o 
  -5  -5   5       41.26       42.47      4.98 o 
  -4  -5   5        7.80       10.39      2.64 o 
  -3  -5   5       38.66       42.24      4.69 o 
  -2  -5   5       74.68       74.74      4.97 o 
  -1  -5   5       31.08       37.09      4.23 o 
   0  -5   5      175.50      177.41      6.81 o 
   1  -5   5       20.89       20.34      5.61 o 
   2  -5   5       22.99       23.00      3.78 o 
   3  -5   5        0.60        0.82      2.62 o 
   4  -5   5      367.21      372.09     14.93 o 
  -5  -4   5      104.84       96.51      5.78 o 
  -4  -4   5        4.72        6.12      2.26 o 
  -3  -4   5        0.91        0.95      1.81 o 
  -2  -4   5      234.31      218.45      5.41 o 
  -1  -4   5      322.07      291.89      8.06 o 
   0  -4   5      879.46      853.14     15.01 o 
   1  -4   5       10.19        6.02      2.88 o 
   2  -4   5      477.94      451.95     10.41 o 
   3  -4   5       80.74       79.99      4.69 o 
   4  -4   5        0.38        1.03      2.62 o 
   5  -4   5        3.20       -3.19      4.02 o 
  -6  -3   5        1.78        5.55      3.40 o 
  -5  -3   5        6.46        5.38      2.87 o 
  -4  -3   5      237.70      230.47      6.06 o 
  -3  -3   5       14.58       12.00      2.21 o 
  -2  -3   5     1166.67     1158.78     14.22 o 
  -1  -3   5      117.23      121.82      3.66 o 
   0  -3   5      725.51      697.09     14.83 o 
   1  -3   5       97.19      101.24      4.52 o 
   2  -3   5      141.57      143.88      5.29 o 
   3  -3   5      580.29      533.96     11.03 o 
   4  -3   5      132.46      143.50      5.86 o 
   5  -3   5      182.77      175.54      9.68 o 
  -6  -2   5       66.94       66.05      5.88 o 
  -5  -2   5        0.39       -1.51      2.29 o 
  -4  -2   5       15.10       13.29      2.86 o 
  -3  -2   5      215.26      207.13      5.07 o 
  -2  -2   5        7.29        6.84      1.60 o 
  -1  -2   5      163.81      161.74      3.89 o 
   0  -2   5        2.94        1.63      1.17 o 
   1  -2   5     1565.31     1544.36     20.62 o 
   2  -2   5      355.77      345.51      7.61 o 
   3  -2   5      735.45      696.53     34.34 o 
   4  -2   5      110.23      106.27      4.73 o 
   5  -2   5        1.59       -2.68      3.09 o 
   6  -2   5       15.48        8.55      4.63 o 
  -6  -1   5        4.42        4.11      3.02 o 
  -5  -1   5      162.34      156.89      6.51 o 
  -4  -1   5       96.74       95.43      4.73 o 
  -3  -1   5     1349.21     1394.73     15.97 o 
  -2  -1   5      190.80      186.73      4.87 o 
  -1  -1   5      478.92      491.50      6.93 o 
   0  -1   5      467.69      475.24      7.28 o 
   1  -1   5      303.76      329.74      4.78 o 
   2  -1   5      177.32      176.16      3.32 o 
   3  -1   5      705.53      670.01     11.39 o 
   4  -1   5       49.27       42.95      3.45 o 
   5  -1   5       14.25       19.71      2.95 o 
   6  -1   5       41.80       48.60      6.38 o 
  -6   0   5       63.81       66.61      5.57 o 
  -5   0   5      315.78      321.15      8.98 o 
  -4   0   5      268.49      277.98     12.35 o 
  -3   0   5      219.67      211.05      7.00 o 
  -2   0   5      108.81      122.56      3.21 o 
  -1   0   5      216.75      222.85      4.06 o 
   0   0   5     1532.85     1603.90     15.66 o 
   1   0   5     1580.28     1558.87     17.38 o 
   2   0   5      727.86      687.06      8.12 o 
   3   0   5       74.30       70.83      2.42 o 
   4   0   5       47.83       47.25      4.03 o 
   5   0   5       61.74       61.99      3.74 o 
   6   0   5       88.83       88.54      6.49 o 
  -6   1   5       14.39       13.59      3.23 o 
  -5   1   5      177.27      169.36      6.46 o 
  -4   1   5        3.51        6.62      2.10 o 
  -3   1   5       55.26       63.39      4.84 o 
  -2   1   5      995.90      990.78     11.08 o 
  -1   1   5        6.75        7.00      1.00 o 
   0   1   5      702.78      727.49     12.48 o 
   1   1   5      178.19      170.65      2.81 o 
   2   1   5       30.65       42.29      1.62 o 
   3   1   5       81.64       89.92      3.02 o 
   4   1   5      350.81      328.73      7.58 o 
   5   1   5      221.33      198.20      6.25 o 
  -6   2   5      110.07       96.60      7.31 o 
  -5   2   5       24.17       22.43      3.27 o 
  -4   2   5      182.73      176.78      6.04 o 
  -3   2   5        6.63        2.83      1.60 o 
  -2   2   5      520.60      510.54      6.57 o 
  -1   2   5      402.04      380.47      6.15 o 
   0   2   5     1040.45     1032.84     13.63 o 
   1   2   5       34.92       36.93      2.11 o 
   2   2   5       29.53       35.14      2.20 o 
   3   2   5       45.25       46.84      2.04 o 
   4   2   5      326.06      330.24      9.57 o 
   5   2   5       15.54       18.26      2.13 o 
   6   2   5       71.56       71.86      6.18 o 
  -6   3   5       72.89       63.80      5.15 o 
  -5   3   5        7.31        6.88      2.45 o 
  -4   3   5       17.17       17.78      2.82 o 
  -3   3   5      633.90      614.33     10.87 o 
  -2   3   5      117.07      108.22      3.74 o 
  -1   3   5     1536.58     1574.54     28.21 o 
   0   3   5      175.22      179.37      3.03 o 
   1   3   5       30.18       29.77      2.11 o 
   2   3   5      127.33      121.54      2.64 o 
   3   3   5      468.75      457.16     11.22 o 
   4   3   5      375.26      368.28     11.69 o 
   5   3   5       25.84       18.43     10.24 o 
   6   3   5       41.73       33.91      3.81 o 
  -6   4   5        3.55       -2.27      4.02 o 
  -5   4   5        3.41        1.96      3.71 o 
  -4   4   5      223.43      203.65      9.78 o 
  -3   4   5      179.04      184.40      8.75 o 
  -2   4   5      425.42      435.60     11.48 o 
  -1   4   5        2.83        2.60      1.17 o 
   0   4   5      122.57      132.96      2.92 o 
   1   4   5       31.25       36.85      1.70 o 
   2   4   5       71.70       65.57      4.56 o 
   3   4   5        1.62        3.04      1.11 o 
   4   4   5        5.70        6.66      2.03 o 
   5   4   5        2.11        0.82      2.16 o 
   6   4   5       45.57       45.46      4.41 o 
  -5   5   5        3.15        1.48      2.55 o 
  -4   5   5        1.08       -0.01      2.05 o 
  -3   5   5      197.10      183.04      5.84 o 
  -2   5   5        0.77        1.56      1.78 o 
  -1   5   5      100.31       94.01      2.87 o 
   0   5   5        0.02       -0.28      0.89 o 
   1   5   5      480.30      473.98      9.06 o 
   2   5   5       33.43       33.22      2.09 o 
   3   5   5      138.51      125.49      4.88 o 
   4   5   5      121.22      116.10      5.12 o 
   5   5   5       18.23       22.23      3.38 o 
   6   5   5        5.80        5.98      2.84 o 
  -5   6   5        0.16       -1.03      3.71 o 
  -4   6   5       45.04       48.59      7.16 o 
  -3   6   5        1.03        0.93      2.11 o 
  -2   6   5        0.93       -1.14      1.71 o 
  -1   6   5        9.44       10.66      2.34 o 
   0   6   5      137.33      129.60      3.63 o 
   1   6   5      320.73      340.42      7.89 o 
   2   6   5        1.23        0.74      1.52 o 
   3   6   5      234.96      220.22      6.95 o 
   4   6   5      206.59      195.57      6.98 o 
   5   6   5        7.75        6.40      2.84 o 
   6   6   5       81.41       76.10      5.24 o 
  -4   7   5       53.36       70.63      6.80 o 
  -3   7   5        6.43        5.46      3.71 o 
  -2   7   5       57.58       80.11      4.22 o 
  -1   7   5      123.86      111.97      3.76 o 
   0   7   5      104.56      108.80      3.84 o 
   1   7   5       28.30       31.38      3.34 o 
   2   7   5        1.06       -1.27      1.79 o 
   3   7   5        3.28        6.62      2.57 o 
   4   7   5        0.50       -3.45      3.71 o 
   5   7   5       16.31       22.00      4.01 o 
  -3   8   5       40.93       39.95      6.69 o 
  -2   8   5      117.90      123.65      7.72 o 
  -1   8   5        0.03        0.88      2.47 o 
   0   8   5       77.65       82.84      4.80 o 
   1   8   5      196.07      213.04      7.06 o 
   2   8   5       26.97       33.94      3.95 o 
   3   8   5       90.71       91.73      6.02 o 
   4   8   5        2.86        0.84      3.35 o 
   5   8   5        2.26        1.17      4.48 o 
  -2   9   5        1.58       -3.60      3.60 o 
   0   9   5        5.69        5.79      2.74 o 
   1   9   5       78.31       80.27      5.05 o 
   2   9   5        0.00        0.54      5.66 o 
   3   9   5       43.51       49.51      5.30 o 
   4   9   5       73.17       74.30      6.05 o 
   1  10   5       24.93       20.39      7.10 o 
   2  10   5       34.16       32.68      4.68 o 
  -1  -7   6        5.41        0.55      3.59 o 
   0  -7   6      105.45       97.33     11.33 o 
  -3  -6   6      110.21      104.71      6.52 o 
  -2  -6   6        1.41       -0.29      3.21 o 
  -1  -6   6      247.25      231.74      8.65 o 
   0  -6   6        6.63        4.17      3.25 o 
   1  -6   6        9.96        8.22      3.96 o 
   2  -6   6       15.79       10.57      3.71 o 
  -4  -5   6       11.29       10.15      4.12 o 
  -3  -5   6        3.27        5.82      3.34 o 
  -2  -5   6      116.23      114.87      6.05 o 
  -1  -5   6       15.57       14.38      3.61 o 
   0  -5   6        2.14       -1.48      2.67 o 
   1  -5   6       60.78       65.72      5.41 o 
   2  -5   6      129.61      123.75      6.10 o 
   3  -5   6        2.99        3.75      4.43 o 
   4  -5   6        6.05        1.34      4.43 o 
  -5  -4   6        1.56       -1.08      2.99 o 
  -4  -4   6        0.33       -2.00      2.00 o 
  -3  -4   6      120.11      128.23      4.70 o 
  -2  -4   6       20.04       23.03      3.69 o 
  -1  -4   6        0.13       -0.82      2.20 o 
   0  -4   6        5.71        9.02      2.86 o 
   1  -4   6      372.48      361.19      9.39 o 
   2  -4   6       15.82       17.50      3.37 o 
   3  -4   6      179.57      177.40      6.75 o 
   4  -4   6        1.57       -0.02      2.69 o 
  -5  -3   6        0.04       -2.21      2.67 o 
  -4  -3   6      210.68      206.44     10.40 o 
  -3  -3   6        0.65       -0.70      1.94 o 
  -2  -3   6        0.87       -0.76      1.60 o 
  -1  -3   6        2.67        0.65      2.27 o 
   0  -3   6      505.12      485.84     10.28 o 
   1  -3   6        0.00       -0.72      1.98 o 
   2  -3   6      295.99      277.66      7.68 o 
   3  -3   6       12.91        7.87      2.57 o 
   4  -3   6        3.13        3.19      2.46 o 
   5  -3   6       12.26       12.56      5.15 o 
  -6  -2   6        1.97       -1.30      3.29 o 
  -5  -2   6       79.23       86.26      5.35 o 
  -4  -2   6        0.31        0.68      2.22 o 
  -3  -2   6       56.78       60.37      3.16 o 
  -2  -2   6       18.63       13.79      2.05 o 
  -1  -2   6      372.95      360.28      6.93 o 
   0  -2   6      309.69      323.32      7.56 o 
   1  -2   6      441.15      424.00      8.75 o 
   2  -2   6      180.65      176.76      5.56 o 
   3  -2   6        4.87        1.62      2.12 o 
   4  -2   6       35.07       44.21      4.02 o 
   5  -2   6        2.73        2.05      2.27 o 
  -6  -1   6       74.09       76.97      6.28 o 
  -5  -1   6       30.97       34.05      4.19 o 
  -4  -1   6       18.08       24.31      3.31 o 
  -3  -1   6        9.78       13.56      2.10 o 
  -2  -1   6      295.84      286.19      5.62 o 
  -1  -1   6       17.19       23.11      1.97 o 
   0  -1   6      499.52      493.94      9.24 o 
   1  -1   6       16.23       15.61      1.38 o 
   2  -1   6       50.37       46.01      3.60 o 
   3  -1   6      123.70      133.68      5.25 o 
   4  -1   6      136.12      126.00      5.00 o 
   5  -1   6        7.39        9.21      2.62 o 
  -6   0   6        6.45        4.81      3.20 o 
  -5   0   6      104.53       96.42      5.46 o 
  -4   0   6        0.65       -1.17      1.66 o 
  -3   0   6        7.86        7.19      2.00 o 
  -2   0   6        0.79        1.75      1.13 o 
  -1   0   6       19.49       28.16      1.89 o 
   0   0   6        4.64        7.83      1.18 o 
   1   0   6      723.00      751.36      9.29 o 
   2   0   6        1.41        1.35      0.84 o 
   3   0   6      686.94      689.69     11.38 o 
   4   0   6        1.34        0.06      1.49 o 
   5   0   6      240.94      249.82      7.21 o 
  -6   1   6        7.17        5.66      2.87 o 
  -5   1   6        6.41        7.35      2.67 o 
  -4   1   6      120.12      114.98      7.16 o 
  -3   1   6      260.88      256.42      6.76 o 
  -2   1   6      708.87      701.93      8.97 o 
  -1   1   6      108.05      101.04      2.73 o 
   0   1   6      390.42      359.05      5.08 o 
   1   1   6      213.65      209.39      3.49 o 
   2   1   6       41.08       35.35      1.71 o 
   3   1   6       17.81       22.42      1.73 o 
   4   1   6        3.27        2.31      1.22 o 
   5   1   6        8.78        4.84      2.88 o 
  -6   2   6        0.11       -1.60      3.14 o 
  -5   2   6       34.40       39.43      4.07 o 
  -4   2   6        3.43        2.24      1.90 o 
  -3   2   6      206.37      215.79      7.16 o 
  -2   2   6      457.39      420.26      6.08 o 
  -1   2   6      130.66      141.58      3.27 o 
   0   2   6     1465.08     1366.07     13.58 o 
   1   2   6      140.88      154.08      4.39 o 
   2   2   6     1007.43      970.18     11.70 o 
   3   2   6      666.18      650.12     14.98 o 
   4   2   6       19.65       21.36      2.60 o 
   5   2   6       84.00       96.99      5.61 o 
   6   2   6        8.20        5.04      3.09 o 
  -6   3   6       19.03       15.26      3.49 o 
  -5   3   6       75.87       69.07     10.45 o 
  -4   3   6        5.46        4.60      2.09 o 
  -3   3   6       88.12       87.33      4.01 o 
  -2   3   6       67.85       60.96      3.55 o 
  -1   3   6       26.01       34.93      2.10 o 
   0   3   6      326.05      321.15      4.85 o 
   1   3   6      326.60      269.17      6.18 o 
   2   3   6        9.89        6.21      3.19 o 
   3   3   6      801.07      774.81     13.16 o 
   4   3   6       88.18       88.47      4.28 o 
   5   3   6      180.32      172.66      8.55 o 
   6   3   6       29.45       22.61      5.77 o 
  -5   4   6       86.07       73.32     12.25 o 
  -4   4   6       38.54       30.08      3.26 o 
  -3   4   6      358.46      368.73      8.30 o 
  -2   4   6      122.00      120.26      6.90 o 
  -1   4   6      699.74      694.25      9.54 o 
   0   4   6       28.64       27.85      1.90 o 
   1   4   6        8.84        4.74      1.85 o 
   2   4   6       28.99       36.45      3.81 o 
   3   4   6        0.53        1.24      1.75 o 
   4   4   6       61.48       61.75      3.75 o 
   5   4   6       40.93       32.92      3.60 o 
   6   4   6       72.22       70.52      4.99 o 
  -5   5   6       41.86       44.33     11.79 o 
  -4   5   6        8.14       10.54      3.86 o 
  -3   5   6      201.86      218.10      6.44 o 
  -2   5   6       90.22       78.50      3.91 o 
  -1   5   6       51.77       62.88      2.49 o 
   0   5   6      731.79      703.64     11.65 o 
   1   5   6      163.93      154.57      5.04 o 
   2   5   6     1006.29      952.28     15.31 o 
   3   5   6      498.59      467.66     12.56 o 
   4   5   6      187.24      184.45      6.54 o 
   5   5   6        2.62        0.38      2.15 o 
   6   5   6        1.32       -0.16      2.25 o 
  -5   6   6       19.64       15.77      3.49 o 
  -4   6   6        0.01       -0.40      2.33 o 
  -3   6   6       38.81       38.75      5.61 o 
  -2   6   6       39.22       47.21      3.64 o 
  -1   6   6       50.13       45.88      2.49 o 
   0   6   6      868.14      856.29     14.41 o 
   1   6   6        1.03        0.03      1.70 o 
   2   6   6      224.40      225.77      6.65 o 
   3   6   6       48.78       41.15      3.77 o 
   4   6   6        1.08        1.39      2.03 o 
   5   6   6      393.20      378.67     10.44 o 
   6   6   6        3.03        3.88      2.89 o 
  -4   7   6      117.43      143.32      9.06 o 
  -3   7   6      132.69      141.70      5.75 o 
  -2   7   6        0.06        2.69      5.10 o 
  -1   7   6       86.61       87.82      5.97 o 
   0   7   6      241.57      234.07      6.81 o 
   1   7   6      100.53      100.66      4.64 o 
   2   7   6       37.38       37.70      3.71 o 
   3   7   6      185.02      178.17      6.62 o 
   4   7   6        0.01       -0.10      2.40 o 
   5   7   6      124.56      110.04      6.07 o 
  -3   8   6       96.13      101.52      7.82 o 
  -2   8   6       58.58       69.29      6.07 o 
  -1   8   6      287.37      311.96     11.84 o 
   0   8   6      177.88      190.11      7.31 o 
   1   8   6      199.84      218.85      7.23 o 
   2   8   6        4.42        0.76      2.30 o 
   3   8   6       50.74       57.82      5.07 o 
   4   8   6        6.91        6.77      2.95 o 
   5   8   6       81.56       83.21      6.69 o 
   0   9   6        0.78        0.22      5.25 o 
   1   9   6       86.76       93.98      5.33 o 
   2   9   6      123.52      141.91      6.58 o 
   3   9   6       63.30       73.73      5.98 o 
   4   9   6       48.54       64.74     10.14 o 
   1  10   6        4.17        2.08      6.13 o 
   2  10   6        4.36        3.39      4.27 o 
  -2  -6   7        1.05       -1.72      3.20 o 
  -1  -6   7        0.00        2.94      3.56 o 
   0  -6   7       37.37       30.45      4.72 o 
   1  -6   7       31.25       17.89      4.25 o 
  -3  -5   7       37.33       57.92      7.21 o 
  -2  -5   7        4.41        2.88      3.17 o 
  -1  -5   7       12.97       11.93      3.67 o 
   0  -5   7       37.52       38.24      4.89 o 
   1  -5   7        2.90        1.03      3.71 o 
   2  -5   7       19.65       20.49      3.90 o 
   3  -5   7        4.11       -2.49      2.66 o 
  -4  -4   7        5.33        4.68      3.16 o 
  -3  -4   7       16.47       19.57      3.71 o 
  -2  -4   7       27.57       25.99      3.95 o 
  -1  -4   7      173.22      158.22      9.42 o 
   0  -4   7      158.70      154.28      6.74 o 
   1  -4   7       76.64       72.53      4.72 o 
   2  -4   7       52.59       52.38      8.29 o 
   3  -4   7        1.00        1.36      2.65 o 
   4  -4   7       84.14       80.03      5.45 o 
  -5  -3   7        2.52        2.30      3.17 o 
  -4  -3   7       69.97       73.04      4.91 o 
  -3  -3   7        0.99        1.19      1.89 o 
  -2  -3   7        8.04        9.06      2.82 o 
  -1  -3   7        0.11       -1.98      1.98 o 
   0  -3   7      108.63      110.98      5.12 o 
   1  -3   7       31.97       31.96      7.67 o 
   2  -3   7      334.60      347.93      8.95 o 
   3  -3   7       33.02       40.61      7.46 o 
   4  -3   7       55.59       56.52      4.87 o 
   5  -3   7      107.71      109.34      8.44 o 
  -5  -2   7       21.59       27.95      4.26 o 
  -4  -2   7      103.55      113.11      5.64 o 
  -3  -2   7      184.58      205.08      5.53 o 
  -2  -2   7        4.12        3.53      1.73 o 
  -1  -2   7      199.38      210.93      5.00 o 
   0  -2   7        0.08       -0.61      1.71 o 
   1  -2   7      193.58      183.68     10.40 o 
   2  -2   7       20.99       22.81      2.93 o 
   3  -2   7       30.65       39.65      8.91 o 
   4  -2   7      114.40      121.88      5.51 o 
   5  -2   7      153.52      168.23      9.99 o 
  -5  -1   7       43.49       44.96      6.33 o 
  -4  -1   7       82.50       84.32      4.84 o 
  -3  -1   7      421.69      423.06      9.60 o 
  -2  -1   7       86.26       90.80      3.42 o 
  -1  -1   7      986.24      979.53     12.08 o 
   0  -1   7      141.39      158.60      3.85 o 
   1  -1   7      600.26      567.92     10.19 o 
   2  -1   7       19.78       27.20      6.85 o 
   3  -1   7       39.86       37.11      3.39 o 
   4  -1   7      101.00       98.94      7.21 o 
   5  -1   7       74.45       79.17      6.90 o 
  -6   0   7       19.52       24.46      4.28 o 
  -5   0   7        1.82       -0.51      2.33 o 
  -4   0   7       35.48       38.61      4.00 o 
  -3   0   7       27.58       31.20      3.34 o 
  -2   0   7       14.25       11.17      1.73 o 
  -1   0   7       15.89       13.61      1.70 o 
   0   0   7        5.75        4.47      1.25 o 
   1   0   7        6.33        4.04      1.12 o 
   2   0   7     1363.32     1363.12     14.56 o 
   3   0   7        9.33       13.80      3.71 o 
   4   0   7      571.61      563.18     17.40 o 
   5   0   7       11.03        9.88      3.81 o 
  -6   1   7       45.81       48.94     12.41 o 
  -5   1   7        0.85       -0.46      2.33 o 
  -4   1   7      224.19      219.03      7.09 o 
  -3   1   7      286.42      303.03      7.65 o 
  -2   1   7      326.17      317.02      5.69 o 
  -1   1   7      206.40      206.82      5.32 o 
   0   1   7      396.68      349.98      5.34 o 
   1   1   7      178.39      187.19      3.54 o 
   2   1   7      219.43      226.35      5.74 o 
   3   1   7       18.48       18.75      2.34 o 
   4   1   7       45.12       46.74      5.87 o 
   5   1   7      199.98      202.42     10.19 o 
   6   1   7       31.94       39.33      6.49 o 
  -6   2   7       15.04        7.21      3.60 o 
  -5   2   7       16.67       18.96      5.46 o 
  -4   2   7      131.84      135.21      5.54 o 
  -3   2   7      282.81      297.92      7.54 o 
  -2   2   7      345.49      341.08      7.32 o 
  -1   2   7      537.75      521.04      9.13 o 
   0   2   7      360.80      341.65      5.71 o 
   1   2   7      381.63      370.02      7.65 o 
   2   2   7     1072.63     1089.71     29.86 o 
   3   2   7     1325.24     1320.49     19.22 o 
   4   2   7      125.57      126.48      5.03 o 
   5   2   7      136.26      134.85      5.61 o 
   6   2   7       16.93       19.77      5.04 o 
  -5   3   7        2.67        2.89      2.49 o 
  -4   3   7       12.78       11.74      2.62 o 
  -3   3   7       17.33       17.22      5.61 o 
  -2   3   7      198.26      200.12      5.47 o 
  -1   3   7     1220.20     1187.73     12.82 o 
   0   3   7        0.17       -1.14      1.14 o 
   1   3   7     2768.78     2678.32     32.72 o 
   2   3   7      130.89      126.58      4.53 o 
   3   3   7      213.05      208.29      6.22 o 
   4   3   7       82.92       86.28      4.94 o 
   5   3   7       91.62       95.24      4.98 o 
   6   3   7       72.34       75.37      6.69 o 
  -5   4   7      104.87       89.99      6.59 o 
  -4   4   7      358.89      355.41     11.84 o 
  -3   4   7       22.59       27.09      3.91 o 
  -2   4   7       78.77       89.99      6.38 o 
  -1   4   7       32.72       42.42      4.84 o 
   0   4   7       80.83       70.31      3.30 o 
   1   4   7      283.20      263.70      6.66 o 
   2   4   7       18.65       18.26      2.39 o 
   3   4   7      339.12      340.04      8.41 o 
   4   4   7      676.92      662.74     18.02 o 
   5   4   7       15.11       12.41      2.64 o 
   6   4   7       55.17       57.86      4.59 o 
  -5   5   7      103.65      111.74      5.82 o 
  -4   5   7        0.67        1.10      2.11 o 
  -3   5   7        3.51        3.93      2.11 o 
  -2   5   7       52.72       50.18      3.26 o 
  -1   5   7     1031.43     1008.06     15.12 o 
   0   5   7      306.45      323.87      7.42 o 
   1   5   7      123.44      121.01      6.38 o 
   2   5   7       47.21       51.20      3.27 o 
   3   5   7       10.43       10.00      2.52 o 
   4   5   7      168.77      168.56      6.33 o 
   5   5   7       14.79       14.60      3.19 o 
   6   5   7       70.52       71.37      5.24 o 
  -4   6   7       10.37       11.14      5.04 o 
  -3   6   7       21.70       19.08      3.02 o 
  -2   6   7       77.68      100.90      6.90 o 
  -1   6   7        0.36       -1.44      2.68 o 
   0   6   7        0.12        2.41      1.86 o 
   1   6   7       62.10       60.11      3.53 o 
   2   6   7      836.73      814.46     21.88 o 
   3   6   7       54.76       58.17      6.13 o 
   4   6   7      851.39      814.57     15.72 o 
   5   6   7       66.85       71.20      5.09 o 
   6   6   7       35.25       32.98      4.50 o 
  -4   7   7       24.12       18.71      3.78 o 
  -3   7   7      109.05      109.55      7.72 o 
  -2   7   7      149.46      134.88      7.93 o 
  -1   7   7       43.76       53.74      5.77 o 
   0   7   7      373.43      380.90      8.99 o 
   1   7   7      238.96      251.60     12.92 o 
   2   7   7        5.52        5.77      2.88 o 
   3   7   7      142.58      144.31      6.01 o 
   4   7   7        5.85        3.29      2.57 o 
   5   7   7       19.92       22.48      6.74 o 
  -3   8   7       89.19       98.32      7.72 o 
  -2   8   7      163.08      177.50      9.47 o 
  -1   8   7        0.71        5.87      3.29 o 
   0   8   7        3.43        3.54      2.83 o 
   1   8   7      115.99      122.43      5.56 o 
   2   8   7       31.02       39.67      4.15 o 
   3   8   7      113.31      111.05      5.78 o 
   4   8   7       17.72       23.08      4.48 o 
  -1   9   7       10.61       18.43      4.43 o 
   0   9   7        6.32        7.21      3.40 o 
   1   9   7      129.03      136.30      6.28 o 
   2   9   7       19.70       26.11      3.99 o 
   3   9   7        4.69        6.87      3.21 o 
   1  10   7       57.42       58.47      5.36 o 
  -2  -5   8       31.44       29.60      9.68 o 
  -1  -5   8        4.35        6.26      3.36 o 
   0  -5   8        6.35        5.57      3.19 o 
   1  -5   8        1.47        1.59      3.00 o 
   2  -5   8       24.27       22.19      4.26 o 
  -3  -4   8        4.69        7.29      3.11 o 
  -2  -4   8       62.84       66.31      5.16 o 
  -1  -4   8       62.67       62.31      5.37 o 
   0  -4   8      241.66      244.23     13.28 o 
   1  -4   8       61.72       61.61      4.92 o 
   2  -4   8        9.66       11.24      3.31 o 
   3  -4   8        0.52        0.77      2.65 o 
  -4  -3   8       27.17       26.15     12.72 o 
  -3  -3   8        2.09        2.20      2.65 o 
  -2  -3   8      121.33      129.42     11.17 o 
  -1  -3   8       38.10       37.39      4.21 o 
   0  -3   8       26.32       30.86      3.81 o 
   1  -3   8      204.42      197.59      7.31 o 
   2  -3   8       48.13       56.49      4.45 o 
   3  -3   8      387.71      380.07     10.17 o 
   4  -3   8      257.53      245.35     12.97 o 
  -5  -2   8       49.20       45.47      5.24 o 
  -4  -2   8       28.12       33.64     10.50 o 
  -3  -2   8       34.40       31.62      3.18 o 
  -2  -2   8      240.38      255.48      6.10 o 
  -1  -2   8       10.24       10.01      2.55 o 
   0  -2   8      324.85      320.30      8.14 o 
   1  -2   8      594.47      605.01     11.90 o 
   2  -2   8        3.64        0.93      2.07 o 
   3  -2   8      128.15      131.48      8.85 o 
   4  -2   8       18.66       29.75      5.66 o 
   5  -2   8       16.56       17.30      5.25 o 
  -5  -1   8       99.07       99.13      7.57 o 
  -4  -1   8      178.60      190.20      7.13 o 
  -3  -1   8      590.95      594.60     15.03 o 
  -2  -1   8      220.92      237.27      5.91 o 
  -1  -1   8      302.83      301.11      6.03 o 
   0  -1   8      154.34      146.69      5.02 o 
   1  -1   8      202.26      224.40      6.26 o 
   2  -1   8       13.65       13.90      4.02 o 
   3  -1   8      239.06      242.98     11.33 o 
   4  -1   8       61.43       68.88      7.62 o 
   5  -1   8       40.50       50.35      7.21 o 
  -5   0   8       21.85       19.64      4.58 o 
  -4   0   8        1.44       -0.98      2.37 o 
  -3   0   8       39.50       45.65      4.07 o 
  -2   0   8       85.92       83.83      3.32 o 
  -1   0   8      203.66      206.52      4.73 o 
   0   0   8      217.83      217.56      4.58 o 
   1   0   8      716.59      746.55     19.87 o 
   2   0   8      612.71      614.97     18.02 o 
   3   0   8       29.42       33.67      5.35 o 
   4   0   8       43.62       46.54      6.28 o 
   5   0   8       87.17       93.49      7.72 o 
  -5   1   8       61.55       53.19      7.93 o 
  -4   1   8        1.87       -1.85      1.85 o 
  -3   1   8      324.79      335.05     15.44 o 
  -2   1   8      188.72      187.92      4.52 o 
  -1   1   8      116.47      116.15      3.37 o 
   0   1   8      175.11      176.99      5.49 o 
   1   1   8      277.72      256.80      6.47 o 
   2   1   8      408.20      418.64     11.33 o 
   3   1   8       19.16       31.81      4.84 o 
   4   1   8      289.56      292.61     12.46 o 
   5   1   8      137.51      127.98      8.55 o 
   6   1   8       84.33       71.25      7.52 o 
  -5   2   8       35.19       30.39      4.48 o 
  -4   2   8       11.20       13.04      2.89 o 
  -3   2   8        1.41       -0.91      1.76 o 
  -2   2   8      502.37      511.94     15.29 o 
  -1   2   8        0.04        1.03      1.52 o 
   0   2   8     2213.95     2119.28     27.17 o 
   1   2   8       58.49       55.52      3.16 o 
   2   2   8      507.80      474.21      9.53 o 
   3   2   8       78.59       81.17      3.98 o 
   4   2   8      105.32      106.14      4.85 o 
   5   2   8        0.93        0.10      2.99 o 
   6   2   8       82.39       93.59      8.24 o 
  -5   3   8        5.66       -0.31      3.55 o 
  -4   3   8       45.44       42.89      3.96 o 
  -3   3   8      139.43      134.16      5.14 o 
  -2   3   8      761.31      760.24     17.81 o 
  -1   3   8      641.41      628.44     20.69 o 
   0   3   8       26.79       27.61      2.80 o 
   1   3   8       20.49       18.46      2.47 o 
   2   3   8       90.57       77.65      3.81 o 
   3   3   8      900.58      891.75     15.21 o 
   4   3   8        0.05       -1.58      1.58 o 
   5   3   8       89.48       78.36      4.69 o 
  -5   4   8       19.42       11.92      4.27 o 
  -4   4   8        2.27        2.28      2.09 o 
  -3   4   8        0.45        1.00      1.66 o 
  -2   4   8      274.08      258.94     10.71 o 
  -1   4   8      118.80      110.52      4.89 o 
   0   4   8       33.91       27.71      2.84 o 
   1   4   8      224.82      213.32      6.19 o 
   2   4   8      191.12      196.67      9.42 o 
   3   4   8       20.02       15.38      2.55 o 
   4   4   8      127.26      129.85      5.62 o 
   5   4   8       36.10       34.70      5.25 o 
   6   4   8        6.85        6.59      5.15 o 
  -5   5   8       44.32       36.76      7.10 o 
  -4   5   8        5.47       -0.31      3.81 o 
  -3   5   8      249.65      260.79     11.63 o 
  -2   5   8       12.89        8.75      3.71 o 
  -1   5   8      150.14      141.26      7.62 o 
   0   5   8       56.96       47.26      4.63 o 
   1   5   8      767.61      704.34     17.91 o 
   2   5   8       24.02       20.39      3.71 o 
   3   5   8      745.76      725.75     19.15 o 
   4   5   8       24.70       21.52      3.18 o 
   5   5   8        0.00        0.28      2.19 o 
   6   5   8        2.93        3.44      2.84 o 
  -3   6   8        0.20       -1.54      3.19 o 
  -2   6   8        8.30       12.35      4.02 o 
  -1   6   8      157.34      132.30      7.62 o 
   0   6   8      401.85      373.33      9.58 o 
   1   6   8        3.44        2.32      1.90 o 
   2   6   8      149.15      140.57      5.53 o 
   3   6   8       17.04       17.90      2.94 o 
   4   6   8       30.21       32.96      4.09 o 
   5   6   8        3.20        1.35      2.47 o 
  -3   7   8       20.91       21.83      4.94 o 
  -2   7   8        0.02        2.37      3.19 o 
  -1   7   8       69.95       81.65      6.38 o 
   0   7   8        1.92        3.27      2.11 o 
   1   7   8      135.51      151.68      5.82 o 
   2   7   8       48.30       48.67      3.89 o 
   3   7   8        7.56        6.30      2.45 o 
   4   7   8       37.50       30.46      4.00 o 
   5   7   8       37.19       35.19      4.69 o 
  -3   8   8        4.03        9.78      4.53 o 
  -2   8   8       54.40       57.24      6.59 o 
  -1   8   8        2.49        4.53      3.19 o 
   0   8   8      225.62      244.00      7.61 o 
   1   8   8        3.40        3.72      2.38 o 
   2   8   8       17.06       14.50      3.08 o 
   3   8   8       40.07       39.70      4.58 o 
   4   8   8       75.01       70.33      7.62 o 
  -1   9   8       10.81        8.55      3.81 o 
   0   9   8       13.39       15.13      4.22 o 
   1   9   8       14.08       10.99      4.84 o 
   2   9   8        3.72        2.93      2.81 o 
   3   9   8       50.91       48.29      5.15 o 
   0  -5   9       12.54       13.21      3.86 o 
  -2  -4   9       16.14       20.48      4.53 o 
  -1  -4   9       51.27       58.86      5.44 o 
   0  -4   9       21.15       22.22      3.98 o 
   1  -4   9       41.34       40.24      4.66 o 
   2  -4   9       12.97       20.39      5.77 o 
  -3  -3   9        7.06        8.50      3.42 o 
  -2  -3   9       14.78       22.11      3.78 o 
  -1  -3   9       21.14       23.69      3.85 o 
   0  -3   9      284.51      308.40      8.90 o 
   1  -3   9       21.71       24.14      6.59 o 
   2  -3   9      135.74      129.11      9.27 o 
   3  -3   9       17.10       18.12      5.46 o 
  -4  -2   9       64.79       62.66      8.85 o 
  -3  -2   9        0.76        0.69      2.57 o 
  -2  -2   9       39.81       43.68      6.80 o 
  -1  -2   9       62.07       69.12      5.77 o 
   0  -2   9        0.23        2.32      2.32 o 
   1  -2   9      159.96      157.53      9.68 o 
   2  -2   9       18.73       15.24      4.94 o 
   3  -2   9       13.98       19.66      5.46 o 
   4  -2   9        5.84        7.52      4.22 o 
  -4  -1   9      111.01      107.30      9.32 o 
  -3  -1   9        0.21       -1.93      2.40 o 
  -2  -1   9       52.39       53.36      3.22 o 
  -1  -1   9       41.44       48.05      3.69 o 
   0  -1   9      293.06      307.33     12.46 o 
   1  -1   9      363.76      324.01     13.18 o 
   2  -1   9       52.92       58.58      6.18 o 
   3  -1   9        0.08        1.54      3.40 o 
   4  -1   9      168.96      179.87     10.71 o 
   5  -1   9       89.99       85.46      8.13 o 
  -5   0   9        8.53        8.11      3.37 o 
  -4   0   9        2.48        3.48      2.77 o 
  -3   0   9      157.36      163.78      8.29 o 
  -2   0   9      363.02      360.57      7.03 o 
  -1   0   9      321.51      335.40     17.30 o 
   0   0   9      357.17      351.82      8.91 o 
   1   0   9        0.80        0.31      2.99 o 
   2   0   9       30.70       28.52      5.25 o 
   3   0   9      198.69      199.43     10.50 o 
   4   0   9        6.82        5.15      3.81 o 
   5   0   9      100.42      105.12      8.44 o 
  -5   1   9        5.20        3.38      2.96 o 
  -4   1   9       38.79       35.44      4.06 o 
  -3   1   9       11.16        6.57      3.04 o 
  -2   1   9      274.81      281.49     11.43 o 
  -1   1   9      201.39      217.64      6.52 o 
   0   1   9      101.33       94.47      4.29 o 
   1   1   9       56.39       51.22      3.31 o 
   2   1   9      248.95      241.75     10.81 o 
   3   1   9      178.89      184.09      9.68 o 
   4   1   9        8.45        9.27      4.22 o 
   5   1   9       21.33       21.72      5.25 o 
  -5   2   9        0.82       -2.08      2.32 o 
  -4   2   9       10.09        7.60      2.72 o 
  -3   2   9      131.83      126.02      8.55 o 
  -2   2   9      141.48      141.46      8.34 o 
  -1   2   9      114.41      103.64      4.46 o 
   0   2   9       21.75       19.28      2.68 o 
   1   2   9      496.65      512.23     10.28 o 
   2   2   9      316.50      315.45      7.87 o 
   3   2   9      135.61      142.66      5.42 o 
   4   2   9       39.15       42.21      6.18 o 
   5   2   9       16.37       23.89      5.35 o 
  -5   3   9       37.48       28.62      5.30 o 
  -4   3   9       46.38       35.01      6.38 o 
  -3   3   9      137.21      154.13      9.27 o 
  -2   3   9       15.00        8.03      3.91 o 
  -1   3   9        0.02       -0.74      1.50 o 
   0   3   9      107.34      105.01      5.66 o 
   1   3   9       48.50       47.36      3.23 o 
   2   3   9      177.34      181.43      6.02 o 
   3   3   9       38.00       37.87      3.53 o 
   4   3   9       38.67       47.45      6.43 o 
   5   3   9       37.76       61.77      7.62 o 
  -4   4   9        5.84        7.93      4.43 o 
  -3   4   9       51.85       45.61      6.38 o 
  -2   4   9       14.13       15.03      4.12 o 
  -1   4   9       64.38       56.22      5.46 o 
   0   4   9      933.98      873.67     31.92 o 
   1   4   9       45.40       44.58      3.30 o 
   2   4   9      487.20      483.52     10.53 o 
   3   4   9        3.92        2.34      1.90 o 
   4   4   9        1.63        3.56      2.18 o 
   5   4   9        3.04        2.37      2.99 o 
  -4   5   9        3.19       -0.93      3.91 o 
  -3   5   9        0.55       -0.93      3.71 o 
  -2   5   9      127.77      120.05      8.03 o 
  -1   5   9       92.08       80.20      6.18 o 
   0   5   9      111.12      104.61      6.80 o 
   1   5   9        0.86        1.13      2.37 o 
   2   5   9       98.79       94.00      6.38 o 
   3   5   9       47.27       46.74      5.46 o 
   4   5   9        0.00       -1.03      2.47 o 
   5   5   9       93.81       92.57      8.75 o 
  -4   6   9       14.07       10.71      5.04 o 
  -3   6   9       22.29       24.30      5.25 o 
  -2   6   9        8.51        5.04      3.60 o 
  -1   6   9        1.36        0.21      3.09 o 
   0   6   9       22.10       19.32      3.35 o 
   1   6   9      113.99      107.32      4.84 o 
   2   6   9       37.62       34.68      3.53 o 
   3   6   9      213.70      218.46     13.59 o 
   4   6   9       25.70       28.54      4.99 o 
   5   6   9       73.85       74.91      9.37 o 
  -3   7   9      117.77      113.67      8.55 o 
  -2   7   9       25.49       17.19      4.53 o 
  -1   7   9       98.40      101.62      7.21 o 
   0   7   9       52.73       59.98      3.86 o 
   1   7   9       16.17        9.33      2.58 o 
   2   7   9       96.46       89.60      4.84 o 
   3   7   9        1.70        2.80      2.45 o 
   4   7   9        0.12       -2.18      2.18 o 
  -2   8   9       20.74       16.06      5.04 o 
  -1   8   9       41.35       54.67      6.49 o 
   0   8   9      119.91      115.62      7.93 o 
   1   8   9        1.17        2.13      4.27 o 
   2   8   9      157.82      168.34      9.83 o 
   3   8   9       32.07       29.09      4.07 o 
   4   8   9       64.46       59.54     12.41 o 
  -1   9   9        1.83        6.18      3.91 o 
   0   9   9        0.96        4.12      3.60 o 
   1   9   9        0.04        0.03      2.52 o 
   2   9   9        2.24        6.26      3.07 o 
   3   9   9       46.75       46.21      5.11 o 
  -1  -4  10       22.24       30.36      4.53 o 
   0  -4  10        3.05        4.74      5.35 o 
  -2  -3  10        9.61       12.57      3.44 o 
  -1  -3  10        0.18        1.03      4.22 o 
   0  -3  10       59.38       65.69      8.75 o 
   1  -3  10       51.63       60.75      8.13 o 
   2  -3  10       31.36       32.84      6.49 o 
  -3  -2  10      173.86      176.47      9.68 o 
  -2  -2  10        8.06        9.27      4.74 o 
  -1  -2  10      269.32      304.24     13.80 o 
   0  -2  10        6.12        1.96      4.12 o 
   1  -2  10        0.08       -1.24      3.91 o 
   2  -2  10        2.23        7.10      4.12 o 
   3  -2  10        3.94       11.22      4.84 o 
  -4  -1  10        5.38        3.80      3.25 o 
  -3  -1  10        0.00       -4.22      4.22 o 
  -2  -1  10       10.20        9.01      6.90 o 
  -1  -1  10        7.02        3.81      3.60 o 
   0  -1  10       11.06       16.06      4.74 o 
   1  -1  10        0.15        0.31      3.60 o 
   2  -1  10      314.94      346.04     14.83 o 
   3  -1  10        1.08        3.81      4.02 o 
   4  -1  10      139.21      136.52      9.88 o 
  -4   0  10       18.04       22.75      6.49 o 
  -3   0  10      185.23      186.46     10.50 o 
  -2   0  10      105.03      106.15      7.82 o 
  -1   0  10       20.00       22.16      3.31 o 
   0   0  10      143.13      150.83      8.85 o 
   1   0  10       69.20       73.82      6.69 o 
   2   0  10        6.14        2.47      3.71 o 
   3   0  10        9.07        6.28      3.81 o 
   4   0  10       62.78       65.17      7.00 o 
  -4   1  10      124.56      119.74      9.47 o 
  -3   1  10       20.07       22.86      5.56 o 
  -2   1  10        0.29       -3.60      3.60 o 
  -1   1  10      170.54      171.66      6.19 o 
   0   1  10       60.42       71.78      5.56 o 
   1   1  10       75.40       72.89      6.38 o 
   2   1  10       33.72       42.93      6.28 o 
   3   1  10       81.68       84.63      7.10 o 
   4   1  10       12.17       13.69      4.53 o 
   5   1  10       61.88       70.22      8.65 o 
  -4   2  10        0.70       -3.91      3.91 o 
  -3   2  10       13.22        9.68      4.84 o 
  -2   2  10       10.07       14.21      4.63 o 
  -1   2  10      343.91      338.06      8.51 o 
   0   2  10       41.75       43.62      4.63 o 
   1   2  10      542.74      523.91     10.93 o 
   2   2  10      151.94      158.95      6.80 o 
   3   2  10        6.09        5.25      3.60 o 
   4   2  10      213.23      232.89     11.94 o 
   5   2  10        0.01        3.09      3.91 o 
  -4   3  10       73.06       61.98      7.82 o 
  -3   3  10        0.33       -0.82      3.71 o 
  -2   3  10        0.30        3.40      3.71 o 
  -1   3  10       34.59       39.46      3.91 o 
   0   3  10       84.27       80.96      4.19 o 
   1   3  10       10.70       14.01      2.78 o 
   2   3  10      115.72      138.63      5.52 o 
   3   3  10        3.16        4.45      2.19 o 
   4   3  10      151.44      163.60      9.99 o 
   5   3  10      139.11      138.07      9.78 o 
  -3   4  10       46.61       36.96      6.18 o 
  -2   4  10      119.87      122.42      8.24 o 
  -1   4  10      195.67      192.63      9.47 o 
   0   4  10       12.13       15.92      2.57 o 
   1   4  10      178.47      171.88      9.06 o 
   2   4  10       50.90       55.17      4.25 o 
   3   4  10       63.74       59.62      4.05 o 
   4   4  10        8.68       10.23      2.92 o 
   5   4  10       23.34       28.93      5.25 o 
  -4   5  10       20.72       16.89      5.66 o 
  -3   5  10       23.40       31.92      5.87 o 
  -2   5  10       76.74       78.04      7.00 o 
  -1   5  10      128.08      107.80      7.41 o 
   0   5  10        1.77        1.30      2.00 o 
   1   5  10      396.00      397.39     12.92 o 
   2   5  10       44.47       41.36      5.71 o 
   3   5  10       10.40       10.72      2.72 o 
   4   5  10      101.87       84.53      7.00 o 
   5   5  10       21.81       19.56      4.94 o 
  -3   6  10        3.32        5.77      4.22 o 
  -2   6  10        5.76        4.43      3.71 o 
  -1   6  10        0.11        1.03      2.99 o 
   0   6  10        1.15        3.56      2.07 o 
   1   6  10        1.97        0.61      1.83 o 
   2   6  10      178.66      175.54      9.16 o 
   3   6  10       39.25       34.93      3.78 o 
   4   6  10      191.99      195.16      7.60 o 
   5   6  10        2.28        2.99      2.76 o 
  -3   7  10       17.85       12.25      4.84 o 
  -2   7  10       95.36      110.99      8.24 o 
  -1   7  10       73.03       69.60      6.49 o 
   0   7  10       34.80       46.74      5.77 o 
   1   7  10       32.95       29.19      6.80 o 
   2   7  10        5.31        8.90      2.77 o 
   3   7  10        9.24        8.51      2.79 o 
   4   7  10        9.77        9.50      3.09 o 
  -2   8  10       55.93       53.54      7.10 o 
  -1   8  10       12.37        8.44      4.22 o 
   0   8  10        0.84        4.02      3.29 o 
   1   8  10      132.56      137.13      6.22 o 
   2   8  10       95.68       94.85     10.09 o 
   3   8  10      182.70      179.47     21.00 o 
   0   9  10        3.29        3.60      3.71 o 
   1   9  10       66.87       82.70      5.31 o 
   2   9  10        5.34        8.91      3.66 o 
  -1  -3  11       11.77       16.47      6.07 o 
   0  -3  11        2.46        4.63      5.15 o 
  -2  -2  11       74.69       72.48      7.72 o 
  -1  -2  11        9.22       13.08      5.15 o 
   0  -2  11       27.00       33.36      6.80 o 
   1  -2  11       30.48       23.37      6.07 o 
   2  -2  11       27.95       26.25      5.97 o 
  -1  -1  11       59.44       73.20      7.10 o 
   0  -1  11      146.28      154.33      9.99 o 
   1  -1  11      139.94      159.38     10.30 o 
   2  -1  11       11.55       14.72      5.15 o 
   3  -1  11      262.16      273.15     14.00 o 
  -3   0  11       16.28       15.13      5.77 o 
  -2   0  11        2.05       -1.34      3.91 o 
  -1   0  11       57.35       74.54      6.80 o 
   0   0  11      104.53      117.58      8.34 o 
   1   0  11       88.84       95.24      7.93 o 
   2   0  11        4.85        5.46      4.43 o 
   3   0  11       32.62       48.18      7.21 o 
   4   0  11       17.55       22.44      5.87 o 
  -4   1  11        0.13       -4.74      4.74 o 
  -3   1  11       78.42       69.81      8.24 o 
  -2   1  11       64.67       68.57      6.69 o 
  -1   1  11       39.64       39.57      4.04 o 
   0   1  11      101.03       97.14      4.88 o 
   1   1  11       21.66       26.25      5.56 o 
   2   1  11       39.87       43.45      6.90 o 
   3   1  11       16.58       11.94      4.84 o 
   4   1  11      139.67      143.42     10.09 o 
  -4   2  11        0.02       -3.71      4.43 o 
  -3   2  11       27.72       21.52      5.66 o 
  -2   2  11       82.00       81.13      7.31 o 
  -1   2  11       29.08       29.08      3.47 o 
   0   2  11      331.09      322.18     10.55 o 
   1   2  11       14.55       17.82      2.82 o 
   2   2  11       47.93       53.44      7.00 o 
   3   2  11       46.42       49.52      7.31 o 
   4   2  11       97.76      104.50      8.55 o 
  -4   3  11       21.53       14.00      5.56 o 
  -3   3  11        0.09        1.85      4.12 o 
  -2   3  11       18.44       11.94      4.53 o 
  -1   3  11        0.24        0.41      3.29 o 
   0   3  11       18.42       15.52      2.88 o 
   1   3  11      158.56      156.88     15.80 o 
   2   3  11       22.65       22.53      3.16 o 
   3   3  11      325.33      340.52      9.44 o 
   4   3  11       31.89       39.64      6.80 o 
  -3   4  11       57.06       58.48      7.31 o 
  -2   4  11      116.48      112.12      8.24 o 
  -1   4  11       87.87       87.82      6.90 o 
   0   4  11      242.15      231.37      7.72 o 
   1   4  11      112.37      116.70      6.33 o 
   2   4  11       36.20       42.18      4.01 o 
   3   4  11        3.91        6.14      2.93 o 
   4   4  11       33.08       38.33      7.05 o 
  -2   5  11        9.06        7.31      4.22 o 
  -1   5  11      116.61      116.34      8.13 o 
   0   5  11        2.77        1.15      2.11 o 
   1   5  11       56.80       56.58      3.96 o 
   2   5  11       50.97       48.89      7.21 o 
   3   5  11      177.38      174.74      8.70 o 
   4   5  11       14.46       16.41      3.46 o 
  -3   6  11        0.79        3.40      4.32 o 
  -2   6  11        6.40        3.60      3.81 o 
  -1   6  11       10.29        8.75      3.81 o 
   0   6  11       57.70       49.63      6.07 o 
   1   6  11       34.90       33.36      5.15 o 
   2   6  11       65.44       67.95      6.18 o 
   3   6  11        7.98        8.55      3.60 o 
   4   6  11       32.77       36.77      5.30 o 
  -2   7  11       14.41       16.78      5.15 o 
  -1   7  11       20.74       22.03      4.94 o 
   0   7  11       23.31       23.06      4.63 o 
   1   7  11      144.42      161.28     12.10 o 
   2   7  11      101.13       95.34     15.34 o 
   3   7  11        0.57        3.31      2.64 o 
  -1   8  11        3.74        4.12      4.12 o 
   0   8  11      191.04      176.78     10.40 o 
   1   8  11        8.17        8.23      3.09 o 
   2   8  11       33.76       33.93      4.22 o 
   3   8  11        3.45        2.88      2.71 o 
  -1  -1  12      127.97      140.64      9.99 o 
   0  -1  12       50.61       60.85      8.44 o 
   1  -1  12       93.31       81.23      8.13 o 
   2  -1  12       17.54       23.99      6.18 o 
  -1   0  12      104.69      117.78      8.85 o 
   0   0  12       17.30       18.74      5.66 o 
   1   0  12       10.92       12.87      5.25 o 
   2   0  12        2.10        4.53      4.43 o 
   3   0  12       88.20       93.28      8.55 o 
  -3   1  12        0.99       -2.47      4.53 o 
  -2   1  12        3.93        0.21      4.22 o 
  -1   1  12       34.39       31.70      4.06 o 
   0   1  12       35.71       42.01      6.59 o 
   1   1  12        0.03       -3.50      3.50 o 
   2   1  12       81.55       87.51      8.03 o 
   3   1  12       63.36       72.69      7.62 o 
  -3   2  12        6.22        9.58      5.15 o 
  -2   2  12      108.21       95.13      8.03 o 
  -1   2  12        6.38        9.27      4.12 o 
   0   2  12        6.54        7.64      2.54 o 
   1   2  12      103.96      108.21      8.13 o 
   2   2  12      127.03      133.95      9.37 o 
   3   2  12       60.62       61.47      8.13 o 
   4   2  12      173.33      178.53     11.53 o 
  -3   3  12       47.46       51.68      7.41 o 
  -2   3  12        2.12       -1.85      3.81 o 
  -1   3  12       22.99       15.34      4.43 o 
   0   3  12       80.54       76.98      4.58 o 
   1   3  12      143.91      139.58      5.93 o 
   2   3  12       51.25       56.10      5.71 o 
   3   3  12       66.28       74.95      8.75 o 
   4   3  12       10.63       11.74      5.15 o 
  -3   4  12        0.13        3.50      4.43 o 
  -2   4  12        9.40       14.21      4.84 o 
  -1   4  12       49.43       48.80      6.18 o 
   0   4  12       47.36       51.15      3.99 o 
   1   4  12       20.29       19.08      3.11 o 
   2   4  12      113.06      117.56     11.27 o 
   3   4  12       18.70       14.76      3.26 o 
   4   4  12        0.02       -1.54      3.40 o 
  -2   5  12        2.84        4.02      3.81 o 
  -1   5  12       50.22       49.11      6.38 o 
   0   5  12       19.11       21.83      4.74 o 
   1   5  12       84.07       77.23      5.41 o 
   2   5  12       30.28       22.17      3.38 o 
   3   5  12       26.98       34.46      5.61 o 
   4   5  12       28.72       26.74      5.20 o 
  -2   6  12       98.81       98.53      8.34 o 
  -1   6  12        0.05        4.74      3.71 o 
   0   6  12      195.67      189.13     10.30 o 
   1   6  12       35.46       33.26      5.35 o 
   2   6  12        0.07        3.29      3.09 o 
   3   6  12       71.43       78.56      7.21 o 
  -1   7  12       92.28       82.47      7.72 o 
   0   7  12        0.69        4.22      3.50 o 
   1   7  12        4.05        7.55      2.69 o 
   2   7  12        0.00        2.73      2.35 o 
   3   7  12       44.12       41.85      8.75 o 
   1   8  12       15.06       16.12      4.12 o 
   0   0  13        0.04        5.97      4.94 o 
   1   0  13       58.95       72.17      9.16 o 
   0   1  13      155.51      183.16     11.02 o 
   1   1  13       55.63       80.93      9.47 o 
   2   1  13      101.90      116.03      9.47 o 
  -2   2  13       41.40       32.64      6.28 o 
  -1   2  13       35.34       36.04      5.97 o 
   0   2  13        0.03       -0.72      3.60 o 
   1   2  13       34.78       40.46      7.00 o 
   2   2  13        0.42       -2.27      4.43 o 
  -2   3  13        9.15        9.06      4.84 o 
  -1   3  13       36.31       31.61      5.56 o 
   0   3  13        7.94        7.94      2.93 o 
   1   3  13       74.92       84.58      5.02 o 
   2   3  13       75.71       78.35      7.72 o 
   3   3  13       13.27       14.52      5.56 o 
  -2   4  13       19.32       12.77      4.74 o 
  -1   4  13      123.98      122.62      8.75 o 
   0   4  13       22.25       21.83      5.04 o 
   1   4  13        9.16       11.96      3.09 o 
   2   4  13       13.31       15.03      3.26 o 
   3   4  13        4.01        7.52      4.94 o 
  -1   5  13        6.33       13.18      4.53 o 
   0   5  13       17.82       29.03      5.35 o 
   1   5  13       22.90       34.02      4.05 o 
   2   5  13      108.31      116.83     12.15 o 
   3   5  13       54.04       60.17      5.46 o 
  -1   6  13        0.03        2.68      3.81 o 
   0   6  13       14.74       21.21      4.84 o 
   1   6  13        4.55        6.90      3.71 o 
   2   6  13        1.93        6.59      3.60 o 
   1   3  14       13.04       14.11      5.35 o 
   0   4  14       54.33       57.24      7.00 o 
   1   4  14        8.36       13.52      6.69 o 
                                                 
